# Supplementary material for: Genetically predicted Caspase 8 levels mediates the causal association between CD4+ T cell and breast cancer
Source: Front Immunol. 2024 Sep 26;15:1410994. doi: 10.3389/fimmu.2024.1410994 (PMC11464308; doi:10.3389/fimmu.2024.1410994)
Supplement: Supplementary Table 1 — Detailed information on the genome-wide association studies (GWAS) of 731 immune cells. [file Table1.xlsx]

## Sheet: TS1
firstAuthor	accessionId	publicationDate	journal	title	reportedTrait	efoTraits	bgTraits	discoverySampleAncestry	replicationSampleAncestry	associationCount	summaryStatistics	ssApiFlag	agreedToCc0	genotypingTechnologies	pubmedId	initialSampleDescription	replicateSampleDescription
Orru V	GCST90001908	2020-09-14	Nat Genet	Complex genetic signatures in immune cells underlie autoimmunity and inform therapy.	CCR7 on naive CD8+ T cell	blood protein measurement	-	2910 European		2	http://ftp.ebi.ac.uk/pub/databases/gwas/summary_statistics/GCST90001001-GCST90002000/GCST90001908	no	-	Genome-wide genotyping array	32929287	2,910 Sardinian (founder/genetic isolate) ancestry individuals	NA
Orru V	GCST90001909	2020-09-14	Nat Genet	Complex genetic signatures in immune cells underlie autoimmunity and inform therapy.	CD45 on CD14+ monocyte	blood protein measurement	-	3112 European		1	http://ftp.ebi.ac.uk/pub/databases/gwas/summary_statistics/GCST90001001-GCST90002000/GCST90001909	no	-	Genome-wide genotyping array	32929287	3,112 Sardinian (founder/genetic isolate) ancestry individuals	NA
Orru V	GCST90001910	2020-09-14	Nat Genet	Complex genetic signatures in immune cells underlie autoimmunity and inform therapy.	CD45 on B cell	blood protein measurement	-	3112 European		1	http://ftp.ebi.ac.uk/pub/databases/gwas/summary_statistics/GCST90001001-GCST90002000/GCST90001910	no	-	Genome-wide genotyping array	32929287	3,112 Sardinian (founder/genetic isolate) ancestry individuals	NA
Orru V	GCST90001911	2020-09-14	Nat Genet	Complex genetic signatures in immune cells underlie autoimmunity and inform therapy.	CD45 on Natural Killer	blood protein measurement	-	3113 European		2	http://ftp.ebi.ac.uk/pub/databases/gwas/summary_statistics/GCST90001001-GCST90002000/GCST90001911	no	-	Genome-wide genotyping array	32929287	3,113 Sardinian (founder/genetic isolate) ancestry individuals	NA
Orru V	GCST90001912	2020-09-14	Nat Genet	Complex genetic signatures in immune cells underlie autoimmunity and inform therapy.	CD45 on HLA DR+ Natural Killer	blood protein measurement	-	2971 European		0	http://ftp.ebi.ac.uk/pub/databases/gwas/summary_statistics/GCST90001001-GCST90002000/GCST90001912	no	-	Genome-wide genotyping array	32929287	2,971 Sardinian (founder/genetic isolate) ancestry individuals	NA
Orru V	GCST90001913	2020-09-14	Nat Genet	Complex genetic signatures in immune cells underlie autoimmunity and inform therapy.	CD45 on granulocyte	blood protein measurement	-	3112 European		1	http://ftp.ebi.ac.uk/pub/databases/gwas/summary_statistics/GCST90001001-GCST90002000/GCST90001913	no	-	Genome-wide genotyping array	32929287	3,112 Sardinian (founder/genetic isolate) ancestry individuals	NA
Orru V	GCST90001914	2020-09-14	Nat Genet	Complex genetic signatures in immune cells underlie autoimmunity and inform therapy.	CD45 on lymphocyte	blood protein measurement	-	3113 European		0	http://ftp.ebi.ac.uk/pub/databases/gwas/summary_statistics/GCST90001001-GCST90002000/GCST90001914	no	-	Genome-wide genotyping array	32929287	3,113 Sardinian (founder/genetic isolate) ancestry individuals	NA
Orru V	GCST90001915	2020-09-14	Nat Genet	Complex genetic signatures in immune cells underlie autoimmunity and inform therapy.	CD45 on T cell	blood protein measurement	-	3113 European		0	http://ftp.ebi.ac.uk/pub/databases/gwas/summary_statistics/GCST90001001-GCST90002000/GCST90001915	no	-	Genome-wide genotyping array	32929287	3,113 Sardinian (founder/genetic isolate) ancestry individuals	NA
Orru V	GCST90001916	2020-09-14	Nat Genet	Complex genetic signatures in immune cells underlie autoimmunity and inform therapy.	CD45 on CD4+ T cell	blood protein measurement	-	3113 European		1	http://ftp.ebi.ac.uk/pub/databases/gwas/summary_statistics/GCST90001001-GCST90002000/GCST90001916	no	-	Genome-wide genotyping array	32929287	3,113 Sardinian (founder/genetic isolate) ancestry individuals	NA
Orru V	GCST90001917	2020-09-14	Nat Genet	Complex genetic signatures in immune cells underlie autoimmunity and inform therapy.	CD45 on CD8+ T cell	blood protein measurement	-	3113 European		1	http://ftp.ebi.ac.uk/pub/databases/gwas/summary_statistics/GCST90001001-GCST90002000/GCST90001917	no	-	Genome-wide genotyping array	32929287	3,113 Sardinian (founder/genetic isolate) ancestry individuals	NA
Orru V	GCST90001918	2020-09-14	Nat Genet	Complex genetic signatures in immune cells underlie autoimmunity and inform therapy.	CD45 on HLA DR+ T cell	blood protein measurement	-	3060 European		1	http://ftp.ebi.ac.uk/pub/databases/gwas/summary_statistics/GCST90001001-GCST90002000/GCST90001918	no	-	Genome-wide genotyping array	32929287	3,060 Sardinian (founder/genetic isolate) ancestry individuals	NA
Orru V	GCST90001919	2020-09-14	Nat Genet	Complex genetic signatures in immune cells underlie autoimmunity and inform therapy.	CD45 on Natural Killer T	blood protein measurement	-	3113 European		1	http://ftp.ebi.ac.uk/pub/databases/gwas/summary_statistics/GCST90001001-GCST90002000/GCST90001919	no	-	Genome-wide genotyping array	32929287	3,113 Sardinian (founder/genetic isolate) ancestry individuals	NA
Orru V	GCST90001920	2020-09-14	Nat Genet	Complex genetic signatures in immune cells underlie autoimmunity and inform therapy.	CD45 on HLA DR+ CD4+ T cell	blood protein measurement	-	3060 European		1	http://ftp.ebi.ac.uk/pub/databases/gwas/summary_statistics/GCST90001001-GCST90002000/GCST90001920	no	-	Genome-wide genotyping array	32929287	3,060 Sardinian (founder/genetic isolate) ancestry individuals	NA
Orru V	GCST90001921	2020-09-14	Nat Genet	Complex genetic signatures in immune cells underlie autoimmunity and inform therapy.	CD45 on HLA DR+ CD8+ T cell	blood protein measurement	-	3060 European		0	http://ftp.ebi.ac.uk/pub/databases/gwas/summary_statistics/GCST90001001-GCST90002000/GCST90001921	no	-	Genome-wide genotyping array	32929287	3,060 Sardinian (founder/genetic isolate) ancestry individuals	NA
Orru V	GCST90001922	2020-09-14	Nat Genet	Complex genetic signatures in immune cells underlie autoimmunity and inform therapy.	CD127 on T cell	blood protein measurement	-	2920 European		0	http://ftp.ebi.ac.uk/pub/databases/gwas/summary_statistics/GCST90001001-GCST90002000/GCST90001922	no	-	Genome-wide genotyping array	32929287	2,920 Sardinian (founder/genetic isolate) ancestry individuals	NA
Orru V	GCST90001923	2020-09-14	Nat Genet	Complex genetic signatures in immune cells underlie autoimmunity and inform therapy.	CD127 on CD45RA- CD4 not regulatory T cell	blood protein measurement	-	2920 European		1	http://ftp.ebi.ac.uk/pub/databases/gwas/summary_statistics/GCST90001001-GCST90002000/GCST90001923	no	-	Genome-wide genotyping array	32929287	2,920 Sardinian (founder/genetic isolate) ancestry individuals	NA
Orru V	GCST90001924	2020-09-14	Nat Genet	Complex genetic signatures in immune cells underlie autoimmunity and inform therapy.	CD127 on CD28+ CD4+ T cell	blood protein measurement	-	2920 European		3	http://ftp.ebi.ac.uk/pub/databases/gwas/summary_statistics/GCST90001001-GCST90002000/GCST90001924	no	-	Genome-wide genotyping array	32929287	2,920 Sardinian (founder/genetic isolate) ancestry individuals	NA
Orru V	GCST90001925	2020-09-14	Nat Genet	Complex genetic signatures in immune cells underlie autoimmunity and inform therapy.	CD127 on CD28+ CD4-CD8- T cell	blood protein measurement	-	2918 European		1	http://ftp.ebi.ac.uk/pub/databases/gwas/summary_statistics/GCST90001001-GCST90002000/GCST90001925	no	-	Genome-wide genotyping array	32929287	2,918 Sardinian (founder/genetic isolate) ancestry individuals	NA
Orru V	GCST90001926	2020-09-14	Nat Genet	Complex genetic signatures in immune cells underlie autoimmunity and inform therapy.	CD127 on granulocyte	blood protein measurement	-	2920 European		6	http://ftp.ebi.ac.uk/pub/databases/gwas/summary_statistics/GCST90001001-GCST90002000/GCST90001926	no	-	Genome-wide genotyping array	32929287	2,920 Sardinian (founder/genetic isolate) ancestry individuals	NA
Orru V	GCST90001927	2020-09-14	Nat Genet	Complex genetic signatures in immune cells underlie autoimmunity and inform therapy.	CD127 on CD8+ T cell	blood protein measurement	-	2920 European		1	http://ftp.ebi.ac.uk/pub/databases/gwas/summary_statistics/GCST90001001-GCST90002000/GCST90001927	no	-	Genome-wide genotyping array	32929287	2,920 Sardinian (founder/genetic isolate) ancestry individuals	NA
Orru V	GCST90001928	2020-09-14	Nat Genet	Complex genetic signatures in immune cells underlie autoimmunity and inform therapy.	CD127 on CD28+ CD45RA- CD8+ T cell	blood protein measurement	-	2920 European		1	http://ftp.ebi.ac.uk/pub/databases/gwas/summary_statistics/GCST90001001-GCST90002000/GCST90001928	no	-	Genome-wide genotyping array	32929287	2,920 Sardinian (founder/genetic isolate) ancestry individuals	NA
Orru V	GCST90001929	2020-09-14	Nat Genet	Complex genetic signatures in immune cells underlie autoimmunity and inform therapy.	CD127 on CD28+ CD45RA+ CD8+ T cell	blood protein measurement	-	2920 European		3	http://ftp.ebi.ac.uk/pub/databases/gwas/summary_statistics/GCST90001001-GCST90002000/GCST90001929	no	-	Genome-wide genotyping array	32929287	2,920 Sardinian (founder/genetic isolate) ancestry individuals	NA
Orru V	GCST90001930	2020-09-14	Nat Genet	Complex genetic signatures in immune cells underlie autoimmunity and inform therapy.	CD127 on CD28- CD8+ T cell	blood protein measurement	-	2920 European		1	http://ftp.ebi.ac.uk/pub/databases/gwas/summary_statistics/GCST90001001-GCST90002000/GCST90001930	no	-	Genome-wide genotyping array	32929287	2,920 Sardinian (founder/genetic isolate) ancestry individuals	NA
Orru V	GCST90001931	2020-09-14	Nat Genet	Complex genetic signatures in immune cells underlie autoimmunity and inform therapy.	CD127 on CD4+ T cell	blood protein measurement	-	2920 European		2	http://ftp.ebi.ac.uk/pub/databases/gwas/summary_statistics/GCST90001001-GCST90002000/GCST90001931	no	-	Genome-wide genotyping array	32929287	2,920 Sardinian (founder/genetic isolate) ancestry individuals	NA
Orru V	GCST90001932	2020-09-14	Nat Genet	Complex genetic signatures in immune cells underlie autoimmunity and inform therapy.	CD127 on CD45RA+ CD4+ T cell	blood protein measurement	-	2920 European		3	http://ftp.ebi.ac.uk/pub/databases/gwas/summary_statistics/GCST90001001-GCST90002000/GCST90001932	no	-	Genome-wide genotyping array	32929287	2,920 Sardinian (founder/genetic isolate) ancestry individuals	NA
Orru V	GCST90001636	2020-09-14	Nat Genet	Complex genetic signatures in immune cells underlie autoimmunity and inform therapy.	CD4-CD8- Natural Killer T Absolute Count	leukocyte count	-	3652 European		6	http://ftp.ebi.ac.uk/pub/databases/gwas/summary_statistics/GCST90001001-GCST90002000/GCST90001636	no	-	Genome-wide genotyping array	32929287	3,652 Sardinian (founder/genetic isolate) ancestry individuals	NA
Orru V	GCST90001637	2020-09-14	Nat Genet	Complex genetic signatures in immune cells underlie autoimmunity and inform therapy.	CD4-CD8- Natural Killer T %T cell	leukocyte count	-	3668 European		3	http://ftp.ebi.ac.uk/pub/databases/gwas/summary_statistics/GCST90001001-GCST90002000/GCST90001637	no	-	Genome-wide genotyping array	32929287	3,668 Sardinian (founder/genetic isolate) ancestry individuals	NA
Orru V	GCST90001638	2020-09-14	Nat Genet	Complex genetic signatures in immune cells underlie autoimmunity and inform therapy.	CD4-CD8- Natural Killer T %lymphocyte	leukocyte count	-	3668 European		6	http://ftp.ebi.ac.uk/pub/databases/gwas/summary_statistics/GCST90001001-GCST90002000/GCST90001638	no	-	Genome-wide genotyping array	32929287	3,668 Sardinian (founder/genetic isolate) ancestry individuals	NA
Orru V	GCST90001639	2020-09-14	Nat Genet	Complex genetic signatures in immune cells underlie autoimmunity and inform therapy.	CD3- lymphocyte Absolute Count	leukocyte count	-	3653 European		0	http://ftp.ebi.ac.uk/pub/databases/gwas/summary_statistics/GCST90001001-GCST90002000/GCST90001639	no	-	Genome-wide genotyping array	32929287	3,653 Sardinian (founder/genetic isolate) ancestry individuals	NA
Orru V	GCST90001640	2020-09-14	Nat Genet	Complex genetic signatures in immune cells underlie autoimmunity and inform therapy.	CD3- lymphocyte %lymphocyte	leukocyte count	-	3669 European		1	http://ftp.ebi.ac.uk/pub/databases/gwas/summary_statistics/GCST90001001-GCST90002000/GCST90001640	no	-	Genome-wide genotyping array	32929287	3,669 Sardinian (founder/genetic isolate) ancestry individuals	NA
Orru V	GCST90001641	2020-09-14	Nat Genet	Complex genetic signatures in immune cells underlie autoimmunity and inform therapy.	CD3- lymphocyte %leukocyte	leukocyte count	-	3669 European		1	http://ftp.ebi.ac.uk/pub/databases/gwas/summary_statistics/GCST90001001-GCST90002000/GCST90001641	no	-	Genome-wide genotyping array	32929287	3,669 Sardinian (founder/genetic isolate) ancestry individuals	NA
Orru V	GCST90001642	2020-09-14	Nat Genet	Complex genetic signatures in immune cells underlie autoimmunity and inform therapy.	B cell Absolute Count	leukocyte count	-	3653 European		1	http://ftp.ebi.ac.uk/pub/databases/gwas/summary_statistics/GCST90001001-GCST90002000/GCST90001642	no	-	Genome-wide genotyping array	32929287	3,653 Sardinian (founder/genetic isolate) ancestry individuals	NA
Orru V	GCST90001643	2020-09-14	Nat Genet	Complex genetic signatures in immune cells underlie autoimmunity and inform therapy.	B cell %CD3- lymphocyte	leukocyte count	-	3669 European		3	http://ftp.ebi.ac.uk/pub/databases/gwas/summary_statistics/GCST90001001-GCST90002000/GCST90001643	no	-	Genome-wide genotyping array	32929287	3,669 Sardinian (founder/genetic isolate) ancestry individuals	NA
Orru V	GCST90001644	2020-09-14	Nat Genet	Complex genetic signatures in immune cells underlie autoimmunity and inform therapy.	B cell %lymphocyte	leukocyte count	-	3669 European		2	http://ftp.ebi.ac.uk/pub/databases/gwas/summary_statistics/GCST90001001-GCST90002000/GCST90001644	no	-	Genome-wide genotyping array	32929287	3,669 Sardinian (founder/genetic isolate) ancestry individuals	NA
Orru V	GCST90001645	2020-09-14	Nat Genet	Complex genetic signatures in immune cells underlie autoimmunity and inform therapy.	Natural Killer Absolute Count	leukocyte count	-	3653 European		2	http://ftp.ebi.ac.uk/pub/databases/gwas/summary_statistics/GCST90001001-GCST90002000/GCST90001645	no	-	Genome-wide genotyping array	32929287	3,653 Sardinian (founder/genetic isolate) ancestry individuals	NA
Orru V	GCST90001646	2020-09-14	Nat Genet	Complex genetic signatures in immune cells underlie autoimmunity and inform therapy.	Natural Killer %CD3- lymphocyte	leukocyte count	-	3669 European		3	http://ftp.ebi.ac.uk/pub/databases/gwas/summary_statistics/GCST90001001-GCST90002000/GCST90001646	no	-	Genome-wide genotyping array	32929287	3,669 Sardinian (founder/genetic isolate) ancestry individuals	NA
Orru V	GCST90001647	2020-09-14	Nat Genet	Complex genetic signatures in immune cells underlie autoimmunity and inform therapy.	Natural Killer %lymphocyte	leukocyte count	-	3669 European		3	http://ftp.ebi.ac.uk/pub/databases/gwas/summary_statistics/GCST90001001-GCST90002000/GCST90001647	no	-	Genome-wide genotyping array	32929287	3,669 Sardinian (founder/genetic isolate) ancestry individuals	NA
Orru V	GCST90001648	2020-09-14	Nat Genet	Complex genetic signatures in immune cells underlie autoimmunity and inform therapy.	HLA DR+ Natural Killer Absolute Count	leukocyte count	-	3580 European		3	http://ftp.ebi.ac.uk/pub/databases/gwas/summary_statistics/GCST90001001-GCST90002000/GCST90001648	no	-	Genome-wide genotyping array	32929287	3,580 Sardinian (founder/genetic isolate) ancestry individuals	NA
Orru V	GCST90001649	2020-09-14	Nat Genet	Complex genetic signatures in immune cells underlie autoimmunity and inform therapy.	HLA DR+ Natural Killer %Natural Killer	leukocyte count	-	3596 European		4	http://ftp.ebi.ac.uk/pub/databases/gwas/summary_statistics/GCST90001001-GCST90002000/GCST90001649	no	-	Genome-wide genotyping array	32929287	3,596 Sardinian (founder/genetic isolate) ancestry individuals	NA
Orru V	GCST90001650	2020-09-14	Nat Genet	Complex genetic signatures in immune cells underlie autoimmunity and inform therapy.	HLA DR+ Natural Killer %CD3- lymphocyte	leukocyte count	-	3596 European		2	http://ftp.ebi.ac.uk/pub/databases/gwas/summary_statistics/GCST90001001-GCST90002000/GCST90001650	no	-	Genome-wide genotyping array	32929287	3,596 Sardinian (founder/genetic isolate) ancestry individuals	NA
Orru V	GCST90001651	2020-09-14	Nat Genet	Complex genetic signatures in immune cells underlie autoimmunity and inform therapy.	Granulocyte Absolute Count	leukocyte count	-	3653 European		2	http://ftp.ebi.ac.uk/pub/databases/gwas/summary_statistics/GCST90001001-GCST90002000/GCST90001651	no	-	Genome-wide genotyping array	32929287	3,653 Sardinian (founder/genetic isolate) ancestry individuals	NA
Orru V	GCST90001652	2020-09-14	Nat Genet	Complex genetic signatures in immune cells underlie autoimmunity and inform therapy.	Granulocyte %leukocyte	leukocyte count	-	3669 European		2	http://ftp.ebi.ac.uk/pub/databases/gwas/summary_statistics/GCST90001001-GCST90002000/GCST90001652	no	-	Genome-wide genotyping array	32929287	3,669 Sardinian (founder/genetic isolate) ancestry individuals	NA
Orru V	GCST90001391	2020-09-14	Nat Genet	Complex genetic signatures in immune cells underlie autoimmunity and inform therapy.	IgD+ B cell %B cell	lymphocyte count	-	3658 European		1	http://ftp.ebi.ac.uk/pub/databases/gwas/summary_statistics/GCST90001001-GCST90002000/GCST90001391	no	-	Genome-wide genotyping array	32929287	3,658 Sardinian (founder/genetic isolate) ancestry individuals	NA
Orru V	GCST90001392	2020-09-14	Nat Genet	Complex genetic signatures in immune cells underlie autoimmunity and inform therapy.	IgD+ CD38+ B cell Absolute Count	lymphocyte count	-	3656 European		4	http://ftp.ebi.ac.uk/pub/databases/gwas/summary_statistics/GCST90001001-GCST90002000/GCST90001392	no	-	Genome-wide genotyping array	32929287	3,656 Sardinian (founder/genetic isolate) ancestry individuals	NA
Orru V	GCST90001393	2020-09-14	Nat Genet	Complex genetic signatures in immune cells underlie autoimmunity and inform therapy.	IgD+ CD38dim B cell %B cell	lymphocyte count	-	3657 European		0	http://ftp.ebi.ac.uk/pub/databases/gwas/summary_statistics/GCST90001001-GCST90002000/GCST90001393	no	-	Genome-wide genotyping array	32929287	3,657 Sardinian (founder/genetic isolate) ancestry individuals	NA
Orru V	GCST90001394	2020-09-14	Nat Genet	Complex genetic signatures in immune cells underlie autoimmunity and inform therapy.	IgD+ CD38dim B cell Absolute Count	lymphocyte count	-	3656 European		1	http://ftp.ebi.ac.uk/pub/databases/gwas/summary_statistics/GCST90001001-GCST90002000/GCST90001394	no	-	Genome-wide genotyping array	32929287	3,656 Sardinian (founder/genetic isolate) ancestry individuals	NA
Orru V	GCST90001611	2020-09-14	Nat Genet	Complex genetic signatures in immune cells underlie autoimmunity and inform therapy.	CD4+ CD8dim T cell %leukocyte	leukocyte count	-	3668 European		4	http://ftp.ebi.ac.uk/pub/databases/gwas/summary_statistics/GCST90001001-GCST90002000/GCST90001611	no	-	Genome-wide genotyping array	32929287	3,668 Sardinian (founder/genetic isolate) ancestry individuals	NA
Orru V	GCST90001612	2020-09-14	Nat Genet	Complex genetic signatures in immune cells underlie autoimmunity and inform therapy.	CD8dim T cell %leukocyte	leukocyte count	-	3668 European		1	http://ftp.ebi.ac.uk/pub/databases/gwas/summary_statistics/GCST90001001-GCST90002000/GCST90001612	no	-	Genome-wide genotyping array	32929287	3,668 Sardinian (founder/genetic isolate) ancestry individuals	NA
Orru V	GCST90001613	2020-09-14	Nat Genet	Complex genetic signatures in immune cells underlie autoimmunity and inform therapy.	CD4-CD8- T cell %leukocyte	leukocyte count	-	3668 European		4	http://ftp.ebi.ac.uk/pub/databases/gwas/summary_statistics/GCST90001001-GCST90002000/GCST90001613	no	-	Genome-wide genotyping array	32929287	3,668 Sardinian (founder/genetic isolate) ancestry individuals	NA
Orru V	GCST90001614	2020-09-14	Nat Genet	Complex genetic signatures in immune cells underlie autoimmunity and inform therapy.	CD8+ and CD8dim T cell %leukocyte	leukocyte count	-	3668 European		2	http://ftp.ebi.ac.uk/pub/databases/gwas/summary_statistics/GCST90001001-GCST90002000/GCST90001614	no	-	Genome-wide genotyping array	32929287	3,668 Sardinian (founder/genetic isolate) ancestry individuals	NA
Orru V	GCST90001615	2020-09-14	Nat Genet	Complex genetic signatures in immune cells underlie autoimmunity and inform therapy.	TCRgd T cell Absolute Count	leukocyte count	-	3650 European		1	http://ftp.ebi.ac.uk/pub/databases/gwas/summary_statistics/GCST90001001-GCST90002000/GCST90001615	no	-	Genome-wide genotyping array	32929287	3,650 Sardinian (founder/genetic isolate) ancestry individuals	NA
Orru V	GCST90001616	2020-09-14	Nat Genet	Complex genetic signatures in immune cells underlie autoimmunity and inform therapy.	TCRgd T cell %T cell	leukocyte count	-	3666 European		0	http://ftp.ebi.ac.uk/pub/databases/gwas/summary_statistics/GCST90001001-GCST90002000/GCST90001616	no	-	Genome-wide genotyping array	32929287	3,666 Sardinian (founder/genetic isolate) ancestry individuals	NA
Orru V	GCST90001617	2020-09-14	Nat Genet	Complex genetic signatures in immune cells underlie autoimmunity and inform therapy.	TCRgd T cell %lymphocyte	leukocyte count	-	3666 European		1	http://ftp.ebi.ac.uk/pub/databases/gwas/summary_statistics/GCST90001001-GCST90002000/GCST90001617	no	-	Genome-wide genotyping array	32929287	3,666 Sardinian (founder/genetic isolate) ancestry individuals	NA
Orru V	GCST90001618	2020-09-14	Nat Genet	Complex genetic signatures in immune cells underlie autoimmunity and inform therapy.	HLA DR+ T cell Absolute Count	leukocyte count	-	3580 European		3	http://ftp.ebi.ac.uk/pub/databases/gwas/summary_statistics/GCST90001001-GCST90002000/GCST90001618	no	-	Genome-wide genotyping array	32929287	3,580 Sardinian (founder/genetic isolate) ancestry individuals	NA
Orru V	GCST90001619	2020-09-14	Nat Genet	Complex genetic signatures in immune cells underlie autoimmunity and inform therapy.	HLA DR+ T cell%T cell	leukocyte count	-	3596 European		3	http://ftp.ebi.ac.uk/pub/databases/gwas/summary_statistics/GCST90001001-GCST90002000/GCST90001619	no	-	Genome-wide genotyping array	32929287	3,596 Sardinian (founder/genetic isolate) ancestry individuals	NA
Orru V	GCST90001620	2020-09-14	Nat Genet	Complex genetic signatures in immune cells underlie autoimmunity and inform therapy.	HLA DR+ T cell%lymphocyte	leukocyte count	-	3596 European		3	http://ftp.ebi.ac.uk/pub/databases/gwas/summary_statistics/GCST90001001-GCST90002000/GCST90001620	no	-	Genome-wide genotyping array	32929287	3,596 Sardinian (founder/genetic isolate) ancestry individuals	NA
Orru V	GCST90001621	2020-09-14	Nat Genet	Complex genetic signatures in immune cells underlie autoimmunity and inform therapy.	Natural Killer T Absolute Count	leukocyte count	-	3653 European		4	http://ftp.ebi.ac.uk/pub/databases/gwas/summary_statistics/GCST90001001-GCST90002000/GCST90001621	no	-	Genome-wide genotyping array	32929287	3,653 Sardinian (founder/genetic isolate) ancestry individuals	NA
Orru V	GCST90001622	2020-09-14	Nat Genet	Complex genetic signatures in immune cells underlie autoimmunity and inform therapy.	Natural Killer T %T cell	leukocyte count	-	3669 European		3	http://ftp.ebi.ac.uk/pub/databases/gwas/summary_statistics/GCST90001001-GCST90002000/GCST90001622	no	-	Genome-wide genotyping array	32929287	3,669 Sardinian (founder/genetic isolate) ancestry individuals	NA
Orru V	GCST90001623	2020-09-14	Nat Genet	Complex genetic signatures in immune cells underlie autoimmunity and inform therapy.	Natural Killer T %lymphocyte	leukocyte count	-	3669 European		4	http://ftp.ebi.ac.uk/pub/databases/gwas/summary_statistics/GCST90001001-GCST90002000/GCST90001623	no	-	Genome-wide genotyping array	32929287	3,669 Sardinian (founder/genetic isolate) ancestry individuals	NA
Orru V	GCST90001624	2020-09-14	Nat Genet	Complex genetic signatures in immune cells underlie autoimmunity and inform therapy.	HLA DR+ CD4+ T cell Absolute Count	leukocyte count	-	3579 European		2	http://ftp.ebi.ac.uk/pub/databases/gwas/summary_statistics/GCST90001001-GCST90002000/GCST90001624	no	-	Genome-wide genotyping array	32929287	3,579 Sardinian (founder/genetic isolate) ancestry individuals	NA
Orru V	GCST90001625	2020-09-14	Nat Genet	Complex genetic signatures in immune cells underlie autoimmunity and inform therapy.	HLA DR+ CD4+ T cell %T cell	leukocyte count	-	3595 European		1	http://ftp.ebi.ac.uk/pub/databases/gwas/summary_statistics/GCST90001001-GCST90002000/GCST90001625	no	-	Genome-wide genotyping array	32929287	3,595 Sardinian (founder/genetic isolate) ancestry individuals	NA
Orru V	GCST90001626	2020-09-14	Nat Genet	Complex genetic signatures in immune cells underlie autoimmunity and inform therapy.	HLA DR+ CD4+ T cell %lymphocyte	leukocyte count	-	3595 European		2	http://ftp.ebi.ac.uk/pub/databases/gwas/summary_statistics/GCST90001001-GCST90002000/GCST90001626	no	-	Genome-wide genotyping array	32929287	3,595 Sardinian (founder/genetic isolate) ancestry individuals	NA
Orru V	GCST90001627	2020-09-14	Nat Genet	Complex genetic signatures in immune cells underlie autoimmunity and inform therapy.	HLA DR+ CD8+ T cell Absolute Count	leukocyte count	-	3579 European		3	http://ftp.ebi.ac.uk/pub/databases/gwas/summary_statistics/GCST90001001-GCST90002000/GCST90001627	no	-	Genome-wide genotyping array	32929287	3,579 Sardinian (founder/genetic isolate) ancestry individuals	NA
Orru V	GCST90001628	2020-09-14	Nat Genet	Complex genetic signatures in immune cells underlie autoimmunity and inform therapy.	HLA DR+ CD8+ T cell %T cell	leukocyte count	-	3595 European		3	http://ftp.ebi.ac.uk/pub/databases/gwas/summary_statistics/GCST90001001-GCST90002000/GCST90001628	no	-	Genome-wide genotyping array	32929287	3,595 Sardinian (founder/genetic isolate) ancestry individuals	NA
Orru V	GCST90001629	2020-09-14	Nat Genet	Complex genetic signatures in immune cells underlie autoimmunity and inform therapy.	HLA DR+ CD8+ T cell %lymphocyte	leukocyte count	-	3595 European		2	http://ftp.ebi.ac.uk/pub/databases/gwas/summary_statistics/GCST90001001-GCST90002000/GCST90001629	no	-	Genome-wide genotyping array	32929287	3,595 Sardinian (founder/genetic isolate) ancestry individuals	NA
Orru V	GCST90001630	2020-09-14	Nat Genet	Complex genetic signatures in immune cells underlie autoimmunity and inform therapy.	CD8+ Natural Killer T Absolute Count	leukocyte count	-	3652 European		2	http://ftp.ebi.ac.uk/pub/databases/gwas/summary_statistics/GCST90001001-GCST90002000/GCST90001630	no	-	Genome-wide genotyping array	32929287	3,652 Sardinian (founder/genetic isolate) ancestry individuals	NA
Orru V	GCST90001631	2020-09-14	Nat Genet	Complex genetic signatures in immune cells underlie autoimmunity and inform therapy.	CD8+ Natural Killer T %T cell	leukocyte count	-	3668 European		1	http://ftp.ebi.ac.uk/pub/databases/gwas/summary_statistics/GCST90001001-GCST90002000/GCST90001631	no	-	Genome-wide genotyping array	32929287	3,668 Sardinian (founder/genetic isolate) ancestry individuals	NA
Orru V	GCST90001632	2020-09-14	Nat Genet	Complex genetic signatures in immune cells underlie autoimmunity and inform therapy.	CD8+ Natural Killer T %lymphocyte	leukocyte count	-	3668 European		1	http://ftp.ebi.ac.uk/pub/databases/gwas/summary_statistics/GCST90001001-GCST90002000/GCST90001632	no	-	Genome-wide genotyping array	32929287	3,668 Sardinian (founder/genetic isolate) ancestry individuals	NA
Orru V	GCST90001633	2020-09-14	Nat Genet	Complex genetic signatures in immune cells underlie autoimmunity and inform therapy.	CD8dim Natural Killer T Absolute Count	leukocyte count	-	3652 European		3	http://ftp.ebi.ac.uk/pub/databases/gwas/summary_statistics/GCST90001001-GCST90002000/GCST90001633	no	-	Genome-wide genotyping array	32929287	3,652 Sardinian (founder/genetic isolate) ancestry individuals	NA
Orru V	GCST90001634	2020-09-14	Nat Genet	Complex genetic signatures in immune cells underlie autoimmunity and inform therapy.	CD8dim Natural Killer T %T cell	leukocyte count	-	3668 European		3	http://ftp.ebi.ac.uk/pub/databases/gwas/summary_statistics/GCST90001001-GCST90002000/GCST90001634	no	-	Genome-wide genotyping array	32929287	3,668 Sardinian (founder/genetic isolate) ancestry individuals	NA
Orru V	GCST90001635	2020-09-14	Nat Genet	Complex genetic signatures in immune cells underlie autoimmunity and inform therapy.	CD8dim Natural Killer T %lymphocyte	leukocyte count	-	3668 European		4	http://ftp.ebi.ac.uk/pub/databases/gwas/summary_statistics/GCST90001001-GCST90002000/GCST90001635	no	-	Genome-wide genotyping array	32929287	3,668 Sardinian (founder/genetic isolate) ancestry individuals	NA
Orru V	GCST90001395	2020-09-14	Nat Genet	Complex genetic signatures in immune cells underlie autoimmunity and inform therapy.	IgD+ CD38- B cell %B cell	lymphocyte count	-	3657 European		2	http://ftp.ebi.ac.uk/pub/databases/gwas/summary_statistics/GCST90001001-GCST90002000/GCST90001395	no	-	Genome-wide genotyping array	32929287	3,657 Sardinian (founder/genetic isolate) ancestry individuals	NA
Orru V	GCST90001396	2020-09-14	Nat Genet	Complex genetic signatures in immune cells underlie autoimmunity and inform therapy.	IgD+ CD38- B cell Absolute Count	lymphocyte count	-	3656 European		2	http://ftp.ebi.ac.uk/pub/databases/gwas/summary_statistics/GCST90001001-GCST90002000/GCST90001396	no	-	Genome-wide genotyping array	32929287	3,656 Sardinian (founder/genetic isolate) ancestry individuals	NA
Orru V	GCST90001397	2020-09-14	Nat Genet	Complex genetic signatures in immune cells underlie autoimmunity and inform therapy.	Unswitched memory B cell %B cell	lymphocyte count	-	3657 European		1	http://ftp.ebi.ac.uk/pub/databases/gwas/summary_statistics/GCST90001001-GCST90002000/GCST90001397	no	-	Genome-wide genotyping array	32929287	3,657 Sardinian (founder/genetic isolate) ancestry individuals	NA
Orru V	GCST90001398	2020-09-14	Nat Genet	Complex genetic signatures in immune cells underlie autoimmunity and inform therapy.	Unswitched memory B cell Absolute Count	lymphocyte count	-	3656 European		2	http://ftp.ebi.ac.uk/pub/databases/gwas/summary_statistics/GCST90001001-GCST90002000/GCST90001398	no	-	Genome-wide genotyping array	32929287	3,656 Sardinian (founder/genetic isolate) ancestry individuals	NA
Orru V	GCST90001698	2020-09-14	Nat Genet	Complex genetic signatures in immune cells underlie autoimmunity and inform therapy.	CD45RA+ CD28- CD8+ T cell Absolute Count	lymphocyte count	-	3408 European		0	http://ftp.ebi.ac.uk/pub/databases/gwas/summary_statistics/GCST90001001-GCST90002000/GCST90001698	no	-	Genome-wide genotyping array	32929287	3,408 Sardinian (founder/genetic isolate) ancestry individuals	NA
Orru V	GCST90001699	2020-09-14	Nat Genet	Complex genetic signatures in immune cells underlie autoimmunity and inform therapy.	CD45RA+ CD28- CD8+ T cell %CD8+ T cell	lymphocyte count	-	3425 European		0	http://ftp.ebi.ac.uk/pub/databases/gwas/summary_statistics/GCST90001001-GCST90002000/GCST90001699	no	-	Genome-wide genotyping array	32929287	3,425 Sardinian (founder/genetic isolate) ancestry individuals	NA
Orru V	GCST90001700	2020-09-14	Nat Genet	Complex genetic signatures in immune cells underlie autoimmunity and inform therapy.	CD45RA+ CD28- CD8+ T cell %T cell	lymphocyte count	-	3425 European		0	http://ftp.ebi.ac.uk/pub/databases/gwas/summary_statistics/GCST90001001-GCST90002000/GCST90001700	no	-	Genome-wide genotyping array	32929287	3,425 Sardinian (founder/genetic isolate) ancestry individuals	NA
Orru V	GCST90001579	2020-09-14	Nat Genet	Complex genetic signatures in immune cells underlie autoimmunity and inform therapy.	CD14- CD16+ monocyte Absolute Count	monocyte count	-	3629 European		1	http://ftp.ebi.ac.uk/pub/databases/gwas/summary_statistics/GCST90001001-GCST90002000/GCST90001579	no	-	Genome-wide genotyping array	32929287	3,629 Sardinian (founder/genetic isolate) ancestry individuals	NA
Orru V	GCST90001580	2020-09-14	Nat Genet	Complex genetic signatures in immune cells underlie autoimmunity and inform therapy.	CD14+ CD16+ monocyte Absolute Count	monocyte count	-	3629 European		1	http://ftp.ebi.ac.uk/pub/databases/gwas/summary_statistics/GCST90001001-GCST90002000/GCST90001580	no	-	Genome-wide genotyping array	32929287	3,629 Sardinian (founder/genetic isolate) ancestry individuals	NA
Orru V	GCST90001581	2020-09-14	Nat Genet	Complex genetic signatures in immune cells underlie autoimmunity and inform therapy.	CD14- CD16- Absolute Count	monocyte count	-	3629 European		4	http://ftp.ebi.ac.uk/pub/databases/gwas/summary_statistics/GCST90001001-GCST90002000/GCST90001581	no	-	Genome-wide genotyping array	32929287	3,629 Sardinian (founder/genetic isolate) ancestry individuals	NA
Orru V	GCST90001582	2020-09-14	Nat Genet	Complex genetic signatures in immune cells underlie autoimmunity and inform therapy.	CD14+ CD16- monocyte Absolute Count	monocyte count	-	3629 European		3	http://ftp.ebi.ac.uk/pub/databases/gwas/summary_statistics/GCST90001001-GCST90002000/GCST90001582	no	-	Genome-wide genotyping array	32929287	3,629 Sardinian (founder/genetic isolate) ancestry individuals	NA
Orru V	GCST90001583	2020-09-14	Nat Genet	Complex genetic signatures in immune cells underlie autoimmunity and inform therapy.	Monocyte Absolute Count	monocyte count	-	3629 European		1	http://ftp.ebi.ac.uk/pub/databases/gwas/summary_statistics/GCST90001001-GCST90002000/GCST90001583	no	-	Genome-wide genotyping array	32929287	3,629 Sardinian (founder/genetic isolate) ancestry individuals	NA
Orru V	GCST90001584	2020-09-14	Nat Genet	Complex genetic signatures in immune cells underlie autoimmunity and inform therapy.	CD14- CD16+ monocyte %monocyte	monocyte count	-	3629 European		2	http://ftp.ebi.ac.uk/pub/databases/gwas/summary_statistics/GCST90001001-GCST90002000/GCST90001584	no	-	Genome-wide genotyping array	32929287	3,629 Sardinian (founder/genetic isolate) ancestry individuals	NA
Orru V	GCST90001585	2020-09-14	Nat Genet	Complex genetic signatures in immune cells underlie autoimmunity and inform therapy.	CD14+ CD16+ monocyte %monocyte	monocyte count	-	3629 European		2	http://ftp.ebi.ac.uk/pub/databases/gwas/summary_statistics/GCST90001001-GCST90002000/GCST90001585	no	-	Genome-wide genotyping array	32929287	3,629 Sardinian (founder/genetic isolate) ancestry individuals	NA
Orru V	GCST90001586	2020-09-14	Nat Genet	Complex genetic signatures in immune cells underlie autoimmunity and inform therapy.	CD14+ CD16- monocyte %monocyte	monocyte count	-	3629 European		1	http://ftp.ebi.ac.uk/pub/databases/gwas/summary_statistics/GCST90001001-GCST90002000/GCST90001586	no	-	Genome-wide genotyping array	32929287	3,629 Sardinian (founder/genetic isolate) ancestry individuals	NA
Orru V	GCST90001587	2020-09-14	Nat Genet	Complex genetic signatures in immune cells underlie autoimmunity and inform therapy.	CD16+ monocyte %monocyte	monocyte count	-	3629 European		1	http://ftp.ebi.ac.uk/pub/databases/gwas/summary_statistics/GCST90001001-GCST90002000/GCST90001587	no	-	Genome-wide genotyping array	32929287	3,629 Sardinian (founder/genetic isolate) ancestry individuals	NA
Orru V	GCST90001514	2020-09-14	Nat Genet	Complex genetic signatures in immune cells underlie autoimmunity and inform therapy.	Hematopoietic Stem Cell Absolute Count	myeloid white cell count	-	1858 European		1	http://ftp.ebi.ac.uk/pub/databases/gwas/summary_statistics/GCST90001001-GCST90002000/GCST90001514	no	-	Genome-wide genotyping array	32929287	1,858 Sardinian (founder/genetic isolate) ancestry individuals	NA
Orru V	GCST90001515	2020-09-14	Nat Genet	Complex genetic signatures in immune cells underlie autoimmunity and inform therapy.	Immature Myeloid-Derived Suppressor Cells Absolute Count	myeloid white cell count	-	1857 European		1	http://ftp.ebi.ac.uk/pub/databases/gwas/summary_statistics/GCST90001001-GCST90002000/GCST90001515	no	-	Genome-wide genotyping array	32929287	1,857 Sardinian (founder/genetic isolate) ancestry individuals	NA
Orru V	GCST90001516	2020-09-14	Nat Genet	Complex genetic signatures in immune cells underlie autoimmunity and inform therapy.	Immature Myeloid-Derived Suppressor Cells %CD33dim HLA DR- CD66b-	myeloid white cell count	-	1857 European		2	http://ftp.ebi.ac.uk/pub/databases/gwas/summary_statistics/GCST90001001-GCST90002000/GCST90001516	no	-	Genome-wide genotyping array	32929287	1,857 Sardinian (founder/genetic isolate) ancestry individuals	NA
Orru V	GCST90001517	2020-09-14	Nat Genet	Complex genetic signatures in immune cells underlie autoimmunity and inform therapy.	CD33+ HLA DR+ Absolute Count	myeloid white cell count	-	1858 European		1	http://ftp.ebi.ac.uk/pub/databases/gwas/summary_statistics/GCST90001001-GCST90002000/GCST90001517	no	-	Genome-wide genotyping array	32929287	1,858 Sardinian (founder/genetic isolate) ancestry individuals	NA
Orru V	GCST90001518	2020-09-14	Nat Genet	Complex genetic signatures in immune cells underlie autoimmunity and inform therapy.	CD33+ HLA DR+ CD14- Absolute Count	myeloid white cell count	-	1858 European		1	http://ftp.ebi.ac.uk/pub/databases/gwas/summary_statistics/GCST90001001-GCST90002000/GCST90001518	no	-	Genome-wide genotyping array	32929287	1,858 Sardinian (founder/genetic isolate) ancestry individuals	NA
Orru V	GCST90001519	2020-09-14	Nat Genet	Complex genetic signatures in immune cells underlie autoimmunity and inform therapy.	CD33+ HLA DR+ CD14- %CD33+ HLA DR+	myeloid white cell count	-	1858 European		1	http://ftp.ebi.ac.uk/pub/databases/gwas/summary_statistics/GCST90001001-GCST90002000/GCST90001519	no	-	Genome-wide genotyping array	32929287	1,858 Sardinian (founder/genetic isolate) ancestry individuals	NA
Orru V	GCST90001520	2020-09-14	Nat Genet	Complex genetic signatures in immune cells underlie autoimmunity and inform therapy.	CD33+ HLA DR+ CD14dim Absolute Count	myeloid white cell count	-	1858 European		2	http://ftp.ebi.ac.uk/pub/databases/gwas/summary_statistics/GCST90001001-GCST90002000/GCST90001520	no	-	Genome-wide genotyping array	32929287	1,858 Sardinian (founder/genetic isolate) ancestry individuals	NA
Orru V	GCST90001521	2020-09-14	Nat Genet	Complex genetic signatures in immune cells underlie autoimmunity and inform therapy.	CD33+ HLA DR+ CD14dim %CD33+ HLA DR+	myeloid white cell count	-	1858 European		1	http://ftp.ebi.ac.uk/pub/databases/gwas/summary_statistics/GCST90001001-GCST90002000/GCST90001521	no	-	Genome-wide genotyping array	32929287	1,858 Sardinian (founder/genetic isolate) ancestry individuals	NA
Orru V	GCST90001522	2020-09-14	Nat Genet	Complex genetic signatures in immune cells underlie autoimmunity and inform therapy.	CD33- HLA DR- Absolute Count	myeloid white cell count	-	1858 European		1	http://ftp.ebi.ac.uk/pub/databases/gwas/summary_statistics/GCST90001001-GCST90002000/GCST90001522	no	-	Genome-wide genotyping array	32929287	1,858 Sardinian (founder/genetic isolate) ancestry individuals	NA
Orru V	GCST90001523	2020-09-14	Nat Genet	Complex genetic signatures in immune cells underlie autoimmunity and inform therapy.	CD33- HLA DR+ Absolute Count	myeloid white cell count	-	1858 European		2	http://ftp.ebi.ac.uk/pub/databases/gwas/summary_statistics/GCST90001001-GCST90002000/GCST90001523	no	-	Genome-wide genotyping array	32929287	1,858 Sardinian (founder/genetic isolate) ancestry individuals	NA
Orru V	GCST90001524	2020-09-14	Nat Genet	Complex genetic signatures in immune cells underlie autoimmunity and inform therapy.	Granulocytic Myeloid-Derived Suppressor Cells Absolute Count	myeloid white cell count	-	1856 European		1	http://ftp.ebi.ac.uk/pub/databases/gwas/summary_statistics/GCST90001001-GCST90002000/GCST90001524	no	-	Genome-wide genotyping array	32929287	1,856 Sardinian (founder/genetic isolate) ancestry individuals	NA
Orru V	GCST90001525	2020-09-14	Nat Genet	Complex genetic signatures in immune cells underlie autoimmunity and inform therapy.	CD33dim HLA DR+ CD11b+ Absolute Count	myeloid white cell count	-	1858 European		1	http://ftp.ebi.ac.uk/pub/databases/gwas/summary_statistics/GCST90001001-GCST90002000/GCST90001525	no	-	Genome-wide genotyping array	32929287	1,858 Sardinian (founder/genetic isolate) ancestry individuals	NA
Orru V	GCST90001526	2020-09-14	Nat Genet	Complex genetic signatures in immune cells underlie autoimmunity and inform therapy.	CD33dim HLA DR+ CD11b+ %CD33dim HLA DR+	myeloid white cell count	-	1858 European		2	http://ftp.ebi.ac.uk/pub/databases/gwas/summary_statistics/GCST90001001-GCST90002000/GCST90001526	no	-	Genome-wide genotyping array	32929287	1,858 Sardinian (founder/genetic isolate) ancestry individuals	NA
Orru V	GCST90001673	2020-09-14	Nat Genet	Complex genetic signatures in immune cells underlie autoimmunity and inform therapy.	CD28- CD127- CD25++ CD8+ T cell %T cell	lymphocyte count	-	3162 European		0	http://ftp.ebi.ac.uk/pub/databases/gwas/summary_statistics/GCST90001001-GCST90002000/GCST90001673	no	-	Genome-wide genotyping array	32929287	3,162 Sardinian (founder/genetic isolate) ancestry individuals	NA
Orru V	GCST90001674	2020-09-14	Nat Genet	Complex genetic signatures in immune cells underlie autoimmunity and inform therapy.	CD28- CD127- CD25++ CD8+ T cell %CD8+ T cell	lymphocyte count	-	3162 European		0	http://ftp.ebi.ac.uk/pub/databases/gwas/summary_statistics/GCST90001001-GCST90002000/GCST90001674	no	-	Genome-wide genotyping array	32929287	3,162 Sardinian (founder/genetic isolate) ancestry individuals	NA
Orru V	GCST90001675	2020-09-14	Nat Genet	Complex genetic signatures in immune cells underlie autoimmunity and inform therapy.	CD28- CD127- CD25++ CD8+ T cell Absolute Count	lymphocyte count	-	3130 European		1	http://ftp.ebi.ac.uk/pub/databases/gwas/summary_statistics/GCST90001001-GCST90002000/GCST90001675	no	-	Genome-wide genotyping array	32929287	3,130 Sardinian (founder/genetic isolate) ancestry individuals	NA
Orru V	GCST90001676	2020-09-14	Nat Genet	Complex genetic signatures in immune cells underlie autoimmunity and inform therapy.	CD28- CD25++ CD8+ T cell %T cell	lymphocyte count	-	3162 European		1	http://ftp.ebi.ac.uk/pub/databases/gwas/summary_statistics/GCST90001001-GCST90002000/GCST90001676	no	-	Genome-wide genotyping array	32929287	3,162 Sardinian (founder/genetic isolate) ancestry individuals	NA
Orru V	GCST90001677	2020-09-14	Nat Genet	Complex genetic signatures in immune cells underlie autoimmunity and inform therapy.	CD28- CD25++ CD8+ T cell %CD8+ T cell	lymphocyte count	-	3162 European		1	http://ftp.ebi.ac.uk/pub/databases/gwas/summary_statistics/GCST90001001-GCST90002000/GCST90001677	no	-	Genome-wide genotyping array	32929287	3,162 Sardinian (founder/genetic isolate) ancestry individuals	NA
Orru V	GCST90001678	2020-09-14	Nat Genet	Complex genetic signatures in immune cells underlie autoimmunity and inform therapy.	CD28- CD25++ CD8+ T cell Absolute Count	lymphocyte count	-	3130 European		2	http://ftp.ebi.ac.uk/pub/databases/gwas/summary_statistics/GCST90001001-GCST90002000/GCST90001678	no	-	Genome-wide genotyping array	32929287	3,130 Sardinian (founder/genetic isolate) ancestry individuals	NA
Orru V	GCST90001679	2020-09-14	Nat Genet	Complex genetic signatures in immune cells underlie autoimmunity and inform therapy.	CD25++ CD8+ T cell %T cell	lymphocyte count	-	3162 European		2	http://ftp.ebi.ac.uk/pub/databases/gwas/summary_statistics/GCST90001001-GCST90002000/GCST90001679	no	-	Genome-wide genotyping array	32929287	3,162 Sardinian (founder/genetic isolate) ancestry individuals	NA
Orru V	GCST90001680	2020-09-14	Nat Genet	Complex genetic signatures in immune cells underlie autoimmunity and inform therapy.	CD25++ CD8+ T cell %CD8+ T cell	lymphocyte count	-	3162 European		1	http://ftp.ebi.ac.uk/pub/databases/gwas/summary_statistics/GCST90001001-GCST90002000/GCST90001680	no	-	Genome-wide genotyping array	32929287	3,162 Sardinian (founder/genetic isolate) ancestry individuals	NA
Orru V	GCST90001681	2020-09-14	Nat Genet	Complex genetic signatures in immune cells underlie autoimmunity and inform therapy.	CD25++ CD8+ T cell Absolute Count	lymphocyte count	-	3130 European		3	http://ftp.ebi.ac.uk/pub/databases/gwas/summary_statistics/GCST90001001-GCST90002000/GCST90001681	no	-	Genome-wide genotyping array	32929287	3,130 Sardinian (founder/genetic isolate) ancestry individuals	NA
Orru V	GCST90001682	2020-09-14	Nat Genet	Complex genetic signatures in immune cells underlie autoimmunity and inform therapy.	CD127- CD8+ T cell %T cell	lymphocyte count	-	3403 European		0	http://ftp.ebi.ac.uk/pub/databases/gwas/summary_statistics/GCST90001001-GCST90002000/GCST90001682	no	-	Genome-wide genotyping array	32929287	3,403 Sardinian (founder/genetic isolate) ancestry individuals	NA
Orru V	GCST90001683	2020-09-14	Nat Genet	Complex genetic signatures in immune cells underlie autoimmunity and inform therapy.	CD127- CD8+ T cell %CD8+ T cell	lymphocyte count	-	3403 European		0	http://ftp.ebi.ac.uk/pub/databases/gwas/summary_statistics/GCST90001001-GCST90002000/GCST90001683	no	-	Genome-wide genotyping array	32929287	3,403 Sardinian (founder/genetic isolate) ancestry individuals	NA
Orru V	GCST90001684	2020-09-14	Nat Genet	Complex genetic signatures in immune cells underlie autoimmunity and inform therapy.	CD127- CD8+ T cell Absolute Count	lymphocyte count	-	3371 European		1	http://ftp.ebi.ac.uk/pub/databases/gwas/summary_statistics/GCST90001001-GCST90002000/GCST90001684	no	-	Genome-wide genotyping array	32929287	3,371 Sardinian (founder/genetic isolate) ancestry individuals	NA
Orru V	GCST90001685	2020-09-14	Nat Genet	Complex genetic signatures in immune cells underlie autoimmunity and inform therapy.	CD28- CD8+ T cell %T cell	lymphocyte count	-	3440 European		2	http://ftp.ebi.ac.uk/pub/databases/gwas/summary_statistics/GCST90001001-GCST90002000/GCST90001685	no	-	Genome-wide genotyping array	32929287	3,440 Sardinian (founder/genetic isolate) ancestry individuals	NA
Orru V	GCST90001686	2020-09-14	Nat Genet	Complex genetic signatures in immune cells underlie autoimmunity and inform therapy.	CD28- CD8+ T cell %CD8+ T cell	lymphocyte count	-	3440 European		3	http://ftp.ebi.ac.uk/pub/databases/gwas/summary_statistics/GCST90001001-GCST90002000/GCST90001686	no	-	Genome-wide genotyping array	32929287	3,440 Sardinian (founder/genetic isolate) ancestry individuals	NA
Orru V	GCST90001687	2020-09-14	Nat Genet	Complex genetic signatures in immune cells underlie autoimmunity and inform therapy.	CD28- CD8+ T cell Absolute Count	lymphocyte count	-	3408 European		2	http://ftp.ebi.ac.uk/pub/databases/gwas/summary_statistics/GCST90001001-GCST90002000/GCST90001687	no	-	Genome-wide genotyping array	32929287	3,408 Sardinian (founder/genetic isolate) ancestry individuals	NA
Orru V	GCST90001688	2020-09-14	Nat Genet	Complex genetic signatures in immune cells underlie autoimmunity and inform therapy.	CD28+ CD45RA+ CD8+ T cell %T cell	lymphocyte count	-	3440 European		3	http://ftp.ebi.ac.uk/pub/databases/gwas/summary_statistics/GCST90001001-GCST90002000/GCST90001688	no	-	Genome-wide genotyping array	32929287	3,440 Sardinian (founder/genetic isolate) ancestry individuals	NA
Orru V	GCST90001689	2020-09-14	Nat Genet	Complex genetic signatures in immune cells underlie autoimmunity and inform therapy.	CD28+ CD45RA+ CD8+ T cell %CD8+ T cell	lymphocyte count	-	3440 European		0	http://ftp.ebi.ac.uk/pub/databases/gwas/summary_statistics/GCST90001001-GCST90002000/GCST90001689	no	-	Genome-wide genotyping array	32929287	3,440 Sardinian (founder/genetic isolate) ancestry individuals	NA
Orru V	GCST90001690	2020-09-14	Nat Genet	Complex genetic signatures in immune cells underlie autoimmunity and inform therapy.	CD28+ CD45RA+ CD8+ T cell Absolute Count	lymphocyte count	-	3408 European		4	http://ftp.ebi.ac.uk/pub/databases/gwas/summary_statistics/GCST90001001-GCST90002000/GCST90001690	no	-	Genome-wide genotyping array	32929287	3,408 Sardinian (founder/genetic isolate) ancestry individuals	NA
Orru V	GCST90001691	2020-09-14	Nat Genet	Complex genetic signatures in immune cells underlie autoimmunity and inform therapy.	CD28+ CD45RA- CD8+ T cell %T cell	lymphocyte count	-	3440 European		0	http://ftp.ebi.ac.uk/pub/databases/gwas/summary_statistics/GCST90001001-GCST90002000/GCST90001691	no	-	Genome-wide genotyping array	32929287	3,440 Sardinian (founder/genetic isolate) ancestry individuals	NA
Orru V	GCST90001692	2020-09-14	Nat Genet	Complex genetic signatures in immune cells underlie autoimmunity and inform therapy.	CD28+ CD45RA- CD8+ T cell %CD8+ T cell	lymphocyte count	-	3440 European		2	http://ftp.ebi.ac.uk/pub/databases/gwas/summary_statistics/GCST90001001-GCST90002000/GCST90001692	no	-	Genome-wide genotyping array	32929287	3,440 Sardinian (founder/genetic isolate) ancestry individuals	NA
Orru V	GCST90001693	2020-09-14	Nat Genet	Complex genetic signatures in immune cells underlie autoimmunity and inform therapy.	CD28+ CD45RA- CD8+ T cell Absolute Count	lymphocyte count	-	3408 European		0	http://ftp.ebi.ac.uk/pub/databases/gwas/summary_statistics/GCST90001001-GCST90002000/GCST90001693	no	-	Genome-wide genotyping array	32929287	3,408 Sardinian (founder/genetic isolate) ancestry individuals	NA
Orru V	GCST90001694	2020-09-14	Nat Genet	Complex genetic signatures in immune cells underlie autoimmunity and inform therapy.	CD28- CD4-CD8- T cell %T cell	lymphocyte count	-	3440 European		4	http://ftp.ebi.ac.uk/pub/databases/gwas/summary_statistics/GCST90001001-GCST90002000/GCST90001694	no	-	Genome-wide genotyping array	32929287	3,440 Sardinian (founder/genetic isolate) ancestry individuals	NA
Orru V	GCST90001695	2020-09-14	Nat Genet	Complex genetic signatures in immune cells underlie autoimmunity and inform therapy.	CD45RA- CD28- CD8+ T cell Absolute Count	lymphocyte count	-	3408 European		0	http://ftp.ebi.ac.uk/pub/databases/gwas/summary_statistics/GCST90001001-GCST90002000/GCST90001695	no	-	Genome-wide genotyping array	32929287	3,408 Sardinian (founder/genetic isolate) ancestry individuals	NA
Orru V	GCST90001696	2020-09-14	Nat Genet	Complex genetic signatures in immune cells underlie autoimmunity and inform therapy.	CD45RA- CD28- CD8+ T cell %CD8+ T cell	lymphocyte count	-	3425 European		0	http://ftp.ebi.ac.uk/pub/databases/gwas/summary_statistics/GCST90001001-GCST90002000/GCST90001696	no	-	Genome-wide genotyping array	32929287	3,425 Sardinian (founder/genetic isolate) ancestry individuals	NA
Orru V	GCST90001697	2020-09-14	Nat Genet	Complex genetic signatures in immune cells underlie autoimmunity and inform therapy.	CD45RA- CD28- CD8+ T cell %T cell	lymphocyte count	-	3425 European		0	http://ftp.ebi.ac.uk/pub/databases/gwas/summary_statistics/GCST90001001-GCST90002000/GCST90001697	no	-	Genome-wide genotyping array	32929287	3,425 Sardinian (founder/genetic isolate) ancestry individuals	NA
Orru V	GCST90001819	2020-09-14	Nat Genet	Complex genetic signatures in immune cells underlie autoimmunity and inform therapy.	CD38 on transitional B cell	blood protein measurement	-	3657 European		2	http://ftp.ebi.ac.uk/pub/databases/gwas/summary_statistics/GCST90001001-GCST90002000/GCST90001819	no	-	Genome-wide genotyping array	32929287	3,657 Sardinian (founder/genetic isolate) ancestry individuals	NA
Orru V	GCST90001820	2020-09-14	Nat Genet	Complex genetic signatures in immune cells underlie autoimmunity and inform therapy.	IgD on IgD+ CD24+ B cell	blood protein measurement	-	3656 European		4	http://ftp.ebi.ac.uk/pub/databases/gwas/summary_statistics/GCST90001001-GCST90002000/GCST90001820	no	-	Genome-wide genotyping array	32929287	3,656 Sardinian (founder/genetic isolate) ancestry individuals	NA
Orru V	GCST90001821	2020-09-14	Nat Genet	Complex genetic signatures in immune cells underlie autoimmunity and inform therapy.	IgD on IgD+ CD24- B cell	blood protein measurement	-	3656 European		5	http://ftp.ebi.ac.uk/pub/databases/gwas/summary_statistics/GCST90001001-GCST90002000/GCST90001821	no	-	Genome-wide genotyping array	32929287	3,656 Sardinian (founder/genetic isolate) ancestry individuals	NA
Orru V	GCST90001822	2020-09-14	Nat Genet	Complex genetic signatures in immune cells underlie autoimmunity and inform therapy.	IgD on IgD+ CD38- B cell	blood protein measurement	-	3642 European		1	http://ftp.ebi.ac.uk/pub/databases/gwas/summary_statistics/GCST90001001-GCST90002000/GCST90001822	no	-	Genome-wide genotyping array	32929287	3,642 Sardinian (founder/genetic isolate) ancestry individuals	NA
Orru V	GCST90001823	2020-09-14	Nat Genet	Complex genetic signatures in immune cells underlie autoimmunity and inform therapy.	IgD on IgD+ CD38- unswitched memory B cell	blood protein measurement	-	1834 European		0	http://ftp.ebi.ac.uk/pub/databases/gwas/summary_statistics/GCST90001001-GCST90002000/GCST90001823	no	-	Genome-wide genotyping array	32929287	1,834 Sardinian (founder/genetic isolate) ancestry individuals	NA
Orru V	GCST90001824	2020-09-14	Nat Genet	Complex genetic signatures in immune cells underlie autoimmunity and inform therapy.	IgD on IgD+ CD38+ B cell	blood protein measurement	-	3656 European		4	http://ftp.ebi.ac.uk/pub/databases/gwas/summary_statistics/GCST90001001-GCST90002000/GCST90001824	no	-	Genome-wide genotyping array	32929287	3,656 Sardinian (founder/genetic isolate) ancestry individuals	NA
Orru V	GCST90001825	2020-09-14	Nat Genet	Complex genetic signatures in immune cells underlie autoimmunity and inform therapy.	IgD on IgD+ CD38dim B cell	blood protein measurement	-	3656 European		4	http://ftp.ebi.ac.uk/pub/databases/gwas/summary_statistics/GCST90001001-GCST90002000/GCST90001825	no	-	Genome-wide genotyping array	32929287	3,656 Sardinian (founder/genetic isolate) ancestry individuals	NA
Orru V	GCST90001826	2020-09-14	Nat Genet	Complex genetic signatures in immune cells underlie autoimmunity and inform therapy.	IgD on unswitched memory B cell	blood protein measurement	-	3636 European		3	http://ftp.ebi.ac.uk/pub/databases/gwas/summary_statistics/GCST90001001-GCST90002000/GCST90001826	no	-	Genome-wide genotyping array	32929287	3,636 Sardinian (founder/genetic isolate) ancestry individuals	NA
Orru V	GCST90001827	2020-09-14	Nat Genet	Complex genetic signatures in immune cells underlie autoimmunity and inform therapy.	IgD on IgD+ B cell	blood protein measurement	-	3657 European		2	http://ftp.ebi.ac.uk/pub/databases/gwas/summary_statistics/GCST90001001-GCST90002000/GCST90001827	no	-	Genome-wide genotyping array	32929287	3,657 Sardinian (founder/genetic isolate) ancestry individuals	NA
Orru V	GCST90001828	2020-09-14	Nat Genet	Complex genetic signatures in immune cells underlie autoimmunity and inform therapy.	IgD on transitional B cell	blood protein measurement	-	3657 European		4	http://ftp.ebi.ac.uk/pub/databases/gwas/summary_statistics/GCST90001001-GCST90002000/GCST90001828	no	-	Genome-wide genotyping array	32929287	3,657 Sardinian (founder/genetic isolate) ancestry individuals	NA
Orru V	GCST90001829	2020-09-14	Nat Genet	Complex genetic signatures in immune cells underlie autoimmunity and inform therapy.	BAFF-R on B cell	blood protein measurement	-	3660 European		2	http://ftp.ebi.ac.uk/pub/databases/gwas/summary_statistics/GCST90001001-GCST90002000/GCST90001829	no	-	Genome-wide genotyping array	32929287	3,660 Sardinian (founder/genetic isolate) ancestry individuals	NA
Orru V	GCST90001830	2020-09-14	Nat Genet	Complex genetic signatures in immune cells underlie autoimmunity and inform therapy.	BAFF-R on CD20- B cell	blood protein measurement	-	3648 European		2	http://ftp.ebi.ac.uk/pub/databases/gwas/summary_statistics/GCST90001001-GCST90002000/GCST90001830	no	-	Genome-wide genotyping array	32929287	3,648 Sardinian (founder/genetic isolate) ancestry individuals	NA
Orru V	GCST90001831	2020-09-14	Nat Genet	Complex genetic signatures in immune cells underlie autoimmunity and inform therapy.	CD62L on CD62L+ myeloid Dendritic Cell	blood protein measurement	-	2872 European		2	http://ftp.ebi.ac.uk/pub/databases/gwas/summary_statistics/GCST90001001-GCST90002000/GCST90001831	no	-	Genome-wide genotyping array	32929287	2,872 Sardinian (founder/genetic isolate) ancestry individuals	NA
Orru V	GCST90001832	2020-09-14	Nat Genet	Complex genetic signatures in immune cells underlie autoimmunity and inform therapy.	CD62L on CD62L+ plasmacytoid Dendritic Cell	blood protein measurement	-	2872 European		3	http://ftp.ebi.ac.uk/pub/databases/gwas/summary_statistics/GCST90001001-GCST90002000/GCST90001832	no	-	Genome-wide genotyping array	32929287	2,872 Sardinian (founder/genetic isolate) ancestry individuals	NA
Orru V	GCST90001833	2020-09-14	Nat Genet	Complex genetic signatures in immune cells underlie autoimmunity and inform therapy.	CD62L on CD62L+ Dendritic Cell	blood protein measurement	-	2871 European		1	http://ftp.ebi.ac.uk/pub/databases/gwas/summary_statistics/GCST90001001-GCST90002000/GCST90001833	no	-	Genome-wide genotyping array	32929287	2,871 Sardinian (founder/genetic isolate) ancestry individuals	NA
Orru V	GCST90001834	2020-09-14	Nat Genet	Complex genetic signatures in immune cells underlie autoimmunity and inform therapy.	CD62L on monocyte	blood protein measurement	-	2848 European		3	http://ftp.ebi.ac.uk/pub/databases/gwas/summary_statistics/GCST90001001-GCST90002000/GCST90001834	no	-	Genome-wide genotyping array	32929287	2,848 Sardinian (founder/genetic isolate) ancestry individuals	NA
Orru V	GCST90001835	2020-09-14	Nat Genet	Complex genetic signatures in immune cells underlie autoimmunity and inform therapy.	CD62L on granulocyte	blood protein measurement	-	2849 European		0	http://ftp.ebi.ac.uk/pub/databases/gwas/summary_statistics/GCST90001001-GCST90002000/GCST90001835	no	-	Genome-wide genotyping array	32929287	2,849 Sardinian (founder/genetic isolate) ancestry individuals	NA
Orru V	GCST90001836	2020-09-14	Nat Genet	Complex genetic signatures in immune cells underlie autoimmunity and inform therapy.	CD66b on CD66b++ myeloid cell	blood protein measurement	-	1465 European		0	http://ftp.ebi.ac.uk/pub/databases/gwas/summary_statistics/GCST90001001-GCST90002000/GCST90001836	no	-	Genome-wide genotyping array	32929287	1,465 Sardinian (founder/genetic isolate) ancestry individuals	NA
Orru V	GCST90001837	2020-09-14	Nat Genet	Complex genetic signatures in immune cells underlie autoimmunity and inform therapy.	CD66b on Granulocytic Myeloid-Derived Suppressor Cells	blood protein measurement	-	1244 European		0	http://ftp.ebi.ac.uk/pub/databases/gwas/summary_statistics/GCST90001001-GCST90002000/GCST90001837	no	-	Genome-wide genotyping array	32929287	1,244 Sardinian (founder/genetic isolate) ancestry individuals	NA
Orru V	GCST90001838	2020-09-14	Nat Genet	Complex genetic signatures in immune cells underlie autoimmunity and inform therapy.	CD3 on naive CD8+ T cell	blood protein measurement	-	2910 European		8	http://ftp.ebi.ac.uk/pub/databases/gwas/summary_statistics/GCST90001001-GCST90002000/GCST90001838	no	-	Genome-wide genotyping array	32929287	2,910 Sardinian (founder/genetic isolate) ancestry individuals	NA
Orru V	GCST90001839	2020-09-14	Nat Genet	Complex genetic signatures in immune cells underlie autoimmunity and inform therapy.	CD3 on Effector Memory CD8+ T cell	blood protein measurement	-	2912 European		5	http://ftp.ebi.ac.uk/pub/databases/gwas/summary_statistics/GCST90001001-GCST90002000/GCST90001839	no	-	Genome-wide genotyping array	32929287	2,912 Sardinian (founder/genetic isolate) ancestry individuals	NA
Orru V	GCST90001840	2020-09-14	Nat Genet	Complex genetic signatures in immune cells underlie autoimmunity and inform therapy.	CD3 on Terminally Differentiated CD8+ T cell	blood protein measurement	-	2911 European		2	http://ftp.ebi.ac.uk/pub/databases/gwas/summary_statistics/GCST90001001-GCST90002000/GCST90001840	no	-	Genome-wide genotyping array	32929287	2,911 Sardinian (founder/genetic isolate) ancestry individuals	NA
Orru V	GCST90001841	2020-09-14	Nat Genet	Complex genetic signatures in immune cells underlie autoimmunity and inform therapy.	CD3 on Central Memory CD4+ T cell	blood protein measurement	-	2912 European		4	http://ftp.ebi.ac.uk/pub/databases/gwas/summary_statistics/GCST90001001-GCST90002000/GCST90001841	no	-	Genome-wide genotyping array	32929287	2,912 Sardinian (founder/genetic isolate) ancestry individuals	NA
Orru V	GCST90001842	2020-09-14	Nat Genet	Complex genetic signatures in immune cells underlie autoimmunity and inform therapy.	CD3 on Naive CD4+ T cell	blood protein measurement	-	2910 European		8	http://ftp.ebi.ac.uk/pub/databases/gwas/summary_statistics/GCST90001001-GCST90002000/GCST90001842	no	-	Genome-wide genotyping array	32929287	2,910 Sardinian (founder/genetic isolate) ancestry individuals	NA
Orru V	GCST90001843	2020-09-14	Nat Genet	Complex genetic signatures in immune cells underlie autoimmunity and inform therapy.	CD3 on Effector Memory CD4+ T cell	blood protein measurement	-	2912 European		1	http://ftp.ebi.ac.uk/pub/databases/gwas/summary_statistics/GCST90001001-GCST90002000/GCST90001843	no	-	Genome-wide genotyping array	32929287	2,912 Sardinian (founder/genetic isolate) ancestry individuals	NA
Orru V	GCST90001844	2020-09-14	Nat Genet	Complex genetic signatures in immune cells underlie autoimmunity and inform therapy.	CD3 on Terminally Differentiated CD4+ T cell	blood protein measurement	-	2903 European		1	http://ftp.ebi.ac.uk/pub/databases/gwas/summary_statistics/GCST90001001-GCST90002000/GCST90001844	no	-	Genome-wide genotyping array	32929287	2,903 Sardinian (founder/genetic isolate) ancestry individuals	NA
Orru V	GCST90001845	2020-09-14	Nat Genet	Complex genetic signatures in immune cells underlie autoimmunity and inform therapy.	CD3 on CD45RA- CD4+ T cell	blood protein measurement	-	2911 European		2	http://ftp.ebi.ac.uk/pub/databases/gwas/summary_statistics/GCST90001001-GCST90002000/GCST90001845	no	-	Genome-wide genotyping array	32929287	2,911 Sardinian (founder/genetic isolate) ancestry individuals	NA
Orru V	GCST90001846	2020-09-14	Nat Genet	Complex genetic signatures in immune cells underlie autoimmunity and inform therapy.	CD3 on Central Memory CD8+ T cell	blood protein measurement	-	2910 European		2	http://ftp.ebi.ac.uk/pub/databases/gwas/summary_statistics/GCST90001001-GCST90002000/GCST90001846	no	-	Genome-wide genotyping array	32929287	2,910 Sardinian (founder/genetic isolate) ancestry individuals	NA
Orru V	GCST90001847	2020-09-14	Nat Genet	Complex genetic signatures in immune cells underlie autoimmunity and inform therapy.	CD3 on HLA DR+ T cell	blood protein measurement	-	3060 European		4	http://ftp.ebi.ac.uk/pub/databases/gwas/summary_statistics/GCST90001001-GCST90002000/GCST90001847	no	-	Genome-wide genotyping array	32929287	3,060 Sardinian (founder/genetic isolate) ancestry individuals	NA
Orru V	GCST90001848	2020-09-14	Nat Genet	Complex genetic signatures in immune cells underlie autoimmunity and inform therapy.	CD3 on Natural Killer T	blood protein measurement	-	3113 European		1	http://ftp.ebi.ac.uk/pub/databases/gwas/summary_statistics/GCST90001001-GCST90002000/GCST90001848	no	-	Genome-wide genotyping array	32929287	3,113 Sardinian (founder/genetic isolate) ancestry individuals	NA
Orru V	GCST90001849	2020-09-14	Nat Genet	Complex genetic signatures in immune cells underlie autoimmunity and inform therapy.	CD3 on HLA DR+ CD4+ T cell	blood protein measurement	-	3060 European		2	http://ftp.ebi.ac.uk/pub/databases/gwas/summary_statistics/GCST90001001-GCST90002000/GCST90001849	no	-	Genome-wide genotyping array	32929287	3,060 Sardinian (founder/genetic isolate) ancestry individuals	NA
Orru V	GCST90001850	2020-09-14	Nat Genet	Complex genetic signatures in immune cells underlie autoimmunity and inform therapy.	CD3 on HLA DR+ CD8+ T cell	blood protein measurement	-	3060 European		2	http://ftp.ebi.ac.uk/pub/databases/gwas/summary_statistics/GCST90001001-GCST90002000/GCST90001850	no	-	Genome-wide genotyping array	32929287	3,060 Sardinian (founder/genetic isolate) ancestry individuals	NA
Orru V	GCST90001851	2020-09-14	Nat Genet	Complex genetic signatures in immune cells underlie autoimmunity and inform therapy.	CD3 on T cell	blood protein measurement	-	2919 European		0	http://ftp.ebi.ac.uk/pub/databases/gwas/summary_statistics/GCST90001001-GCST90002000/GCST90001851	no	-	Genome-wide genotyping array	32929287	2,919 Sardinian (founder/genetic isolate) ancestry individuals	NA
Orru V	GCST90001852	2020-09-14	Nat Genet	Complex genetic signatures in immune cells underlie autoimmunity and inform therapy.	CD3 on CD39+ resting CD4 regulatory T cell	blood protein measurement	-	2649 European		1	http://ftp.ebi.ac.uk/pub/databases/gwas/summary_statistics/GCST90001001-GCST90002000/GCST90001852	no	-	Genome-wide genotyping array	32929287	2,649 Sardinian (founder/genetic isolate) ancestry individuals	NA
Orru V	GCST90001853	2020-09-14	Nat Genet	Complex genetic signatures in immune cells underlie autoimmunity and inform therapy.	CD3 on activated CD4 regulatory T cell	blood protein measurement	-	2919 European		5	http://ftp.ebi.ac.uk/pub/databases/gwas/summary_statistics/GCST90001001-GCST90002000/GCST90001853	no	-	Genome-wide genotyping array	32929287	2,919 Sardinian (founder/genetic isolate) ancestry individuals	NA
Orru V	GCST90001854	2020-09-14	Nat Genet	Complex genetic signatures in immune cells underlie autoimmunity and inform therapy.	CD3 on CD39+ activated CD4 regulatory T cell	blood protein measurement	-	2919 European		4	http://ftp.ebi.ac.uk/pub/databases/gwas/summary_statistics/GCST90001001-GCST90002000/GCST90001854	no	-	Genome-wide genotyping array	32929287	2,919 Sardinian (founder/genetic isolate) ancestry individuals	NA
Orru V	GCST90001855	2020-09-14	Nat Genet	Complex genetic signatures in immune cells underlie autoimmunity and inform therapy.	CD3 on secreting CD4 regulatory T cell	blood protein measurement	-	2919 European		4	http://ftp.ebi.ac.uk/pub/databases/gwas/summary_statistics/GCST90001001-GCST90002000/GCST90001855	no	-	Genome-wide genotyping array	32929287	2,919 Sardinian (founder/genetic isolate) ancestry individuals	NA
Orru V	GCST90001856	2020-09-14	Nat Genet	Complex genetic signatures in immune cells underlie autoimmunity and inform therapy.	CD3 on CD39+ secreting CD4 regulatory T cell	blood protein measurement	-	2919 European		2	http://ftp.ebi.ac.uk/pub/databases/gwas/summary_statistics/GCST90001001-GCST90002000/GCST90001856	no	-	Genome-wide genotyping array	32929287	2,919 Sardinian (founder/genetic isolate) ancestry individuals	NA
Orru V	GCST90001857	2020-09-14	Nat Genet	Complex genetic signatures in immune cells underlie autoimmunity and inform therapy.	CD3 on activated & secreting CD4 regulatory T cell	blood protein measurement	-	2919 European		5	http://ftp.ebi.ac.uk/pub/databases/gwas/summary_statistics/GCST90001001-GCST90002000/GCST90001857	no	-	Genome-wide genotyping array	32929287	2,919 Sardinian (founder/genetic isolate) ancestry individuals	NA
Orru V	GCST90001858	2020-09-14	Nat Genet	Complex genetic signatures in immune cells underlie autoimmunity and inform therapy.	CD3 on CD45RA+ CD4+ T cell	blood protein measurement	-	2919 European		9	http://ftp.ebi.ac.uk/pub/databases/gwas/summary_statistics/GCST90001001-GCST90002000/GCST90001858	no	-	Genome-wide genotyping array	32929287	2,919 Sardinian (founder/genetic isolate) ancestry individuals	NA
Orru V	GCST90001859	2020-09-14	Nat Genet	Complex genetic signatures in immune cells underlie autoimmunity and inform therapy.	CD3 on CD8+ T cell	blood protein measurement	-	2918 European		6	http://ftp.ebi.ac.uk/pub/databases/gwas/summary_statistics/GCST90001001-GCST90002000/GCST90001859	no	-	Genome-wide genotyping array	32929287	2,918 Sardinian (founder/genetic isolate) ancestry individuals	NA
Orru V	GCST90001860	2020-09-14	Nat Genet	Complex genetic signatures in immune cells underlie autoimmunity and inform therapy.	CD3 on CD39+ CD4+ T cell	blood protein measurement	-	2919 European		3	http://ftp.ebi.ac.uk/pub/databases/gwas/summary_statistics/GCST90001001-GCST90002000/GCST90001860	no	-	Genome-wide genotyping array	32929287	2,919 Sardinian (founder/genetic isolate) ancestry individuals	NA
Orru V	GCST90001861	2020-09-14	Nat Genet	Complex genetic signatures in immune cells underlie autoimmunity and inform therapy.	CD3 on CD28+ CD4+ T cell	blood protein measurement	-	2919 European		2	http://ftp.ebi.ac.uk/pub/databases/gwas/summary_statistics/GCST90001001-GCST90002000/GCST90001861	no	-	Genome-wide genotyping array	32929287	2,919 Sardinian (founder/genetic isolate) ancestry individuals	NA
Orru V	GCST90001862	2020-09-14	Nat Genet	Complex genetic signatures in immune cells underlie autoimmunity and inform therapy.	CD3 on CD28+ CD4-CD8- T cell	blood protein measurement	-	2918 European		0	http://ftp.ebi.ac.uk/pub/databases/gwas/summary_statistics/GCST90001001-GCST90002000/GCST90001862	no	-	Genome-wide genotyping array	32929287	2,918 Sardinian (founder/genetic isolate) ancestry individuals	NA
Orru V	GCST90001863	2020-09-14	Nat Genet	Complex genetic signatures in immune cells underlie autoimmunity and inform therapy.	CD3 on CD28+ CD45RA- CD8+ T cell	blood protein measurement	-	2919 European		6	http://ftp.ebi.ac.uk/pub/databases/gwas/summary_statistics/GCST90001001-GCST90002000/GCST90001863	no	-	Genome-wide genotyping array	32929287	2,919 Sardinian (founder/genetic isolate) ancestry individuals	NA
Orru V	GCST90001864	2020-09-14	Nat Genet	Complex genetic signatures in immune cells underlie autoimmunity and inform therapy.	CD3 on CD28+ CD45RA+ CD8+ T cell	blood protein measurement	-	2919 European		6	http://ftp.ebi.ac.uk/pub/databases/gwas/summary_statistics/GCST90001001-GCST90002000/GCST90001864	no	-	Genome-wide genotyping array	32929287	2,919 Sardinian (founder/genetic isolate) ancestry individuals	NA
Orru V	GCST90001865	2020-09-14	Nat Genet	Complex genetic signatures in immune cells underlie autoimmunity and inform therapy.	CD3 on CD28- CD8+ T cell	blood protein measurement	-	2919 European		2	http://ftp.ebi.ac.uk/pub/databases/gwas/summary_statistics/GCST90001001-GCST90002000/GCST90001865	no	-	Genome-wide genotyping array	32929287	2,919 Sardinian (founder/genetic isolate) ancestry individuals	NA
Orru V	GCST90001866	2020-09-14	Nat Genet	Complex genetic signatures in immune cells underlie autoimmunity and inform therapy.	CD3 on CD39+ CD8+ T cell	blood protein measurement	-	2914 European		2	http://ftp.ebi.ac.uk/pub/databases/gwas/summary_statistics/GCST90001001-GCST90002000/GCST90001866	no	-	Genome-wide genotyping array	32929287	2,914 Sardinian (founder/genetic isolate) ancestry individuals	NA
Orru V	GCST90001867	2020-09-14	Nat Genet	Complex genetic signatures in immune cells underlie autoimmunity and inform therapy.	CD3 on CD4+ T cell	blood protein measurement	-	2919 European		2	http://ftp.ebi.ac.uk/pub/databases/gwas/summary_statistics/GCST90001001-GCST90002000/GCST90001867	no	-	Genome-wide genotyping array	32929287	2,919 Sardinian (founder/genetic isolate) ancestry individuals	NA
Orru V	GCST90001868	2020-09-14	Nat Genet	Complex genetic signatures in immune cells underlie autoimmunity and inform therapy.	CD3 on CD4 regulatory T cell	blood protein measurement	-	2919 European		6	http://ftp.ebi.ac.uk/pub/databases/gwas/summary_statistics/GCST90001001-GCST90002000/GCST90001868	no	-	Genome-wide genotyping array	32929287	2,919 Sardinian (founder/genetic isolate) ancestry individuals	NA
Orru V	GCST90001476	2020-09-14	Nat Genet	Complex genetic signatures in immune cells underlie autoimmunity and inform therapy.	HLA DR++ monocyte %leukocyte	leukocyte count	-	3595 European		1	http://ftp.ebi.ac.uk/pub/databases/gwas/summary_statistics/GCST90001001-GCST90002000/GCST90001476	no	-	Genome-wide genotyping array	32929287	3,595 Sardinian (founder/genetic isolate) ancestry individuals	NA
Orru V	GCST90001477	2020-09-14	Nat Genet	Complex genetic signatures in immune cells underlie autoimmunity and inform therapy.	HLA DR++ monocyte Absolute Count	leukocyte count	-	3579 European		1	http://ftp.ebi.ac.uk/pub/databases/gwas/summary_statistics/GCST90001001-GCST90002000/GCST90001477	no	-	Genome-wide genotyping array	32929287	3,579 Sardinian (founder/genetic isolate) ancestry individuals	NA
Orru V	GCST90001588	2020-09-14	Nat Genet	Complex genetic signatures in immune cells underlie autoimmunity and inform therapy.	T/B cell	leukocyte count	-	3653 European		3	http://ftp.ebi.ac.uk/pub/databases/gwas/summary_statistics/GCST90001001-GCST90002000/GCST90001588	no	-	Genome-wide genotyping array	32929287	3,653 Sardinian (founder/genetic isolate) ancestry individuals	NA
Orru V	GCST90001589	2020-09-14	Nat Genet	Complex genetic signatures in immune cells underlie autoimmunity and inform therapy.	CD4+/CD8+ T cell	leukocyte count	-	3652 European		1	http://ftp.ebi.ac.uk/pub/databases/gwas/summary_statistics/GCST90001001-GCST90002000/GCST90001589	no	-	Genome-wide genotyping array	32929287	3,652 Sardinian (founder/genetic isolate) ancestry individuals	NA
Orru V	GCST90001590	2020-09-14	Nat Genet	Complex genetic signatures in immune cells underlie autoimmunity and inform therapy.	CD4+ T cell Absolute Count	leukocyte count	-	3652 European		1	http://ftp.ebi.ac.uk/pub/databases/gwas/summary_statistics/GCST90001001-GCST90002000/GCST90001590	no	-	Genome-wide genotyping array	32929287	3,652 Sardinian (founder/genetic isolate) ancestry individuals	NA
Orru V	GCST90001591	2020-09-14	Nat Genet	Complex genetic signatures in immune cells underlie autoimmunity and inform therapy.	CD4+ T cell %T cell	leukocyte count	-	3668 European		1	http://ftp.ebi.ac.uk/pub/databases/gwas/summary_statistics/GCST90001001-GCST90002000/GCST90001591	no	-	Genome-wide genotyping array	32929287	3,668 Sardinian (founder/genetic isolate) ancestry individuals	NA
Orru V	GCST90001592	2020-09-14	Nat Genet	Complex genetic signatures in immune cells underlie autoimmunity and inform therapy.	CD8+ T cell Absolute Count	leukocyte count	-	3652 European		1	http://ftp.ebi.ac.uk/pub/databases/gwas/summary_statistics/GCST90001001-GCST90002000/GCST90001592	no	-	Genome-wide genotyping array	32929287	3,652 Sardinian (founder/genetic isolate) ancestry individuals	NA
Orru V	GCST90001593	2020-09-14	Nat Genet	Complex genetic signatures in immune cells underlie autoimmunity and inform therapy.	CD8+ T cell %T cell	leukocyte count	-	3668 European		1	http://ftp.ebi.ac.uk/pub/databases/gwas/summary_statistics/GCST90001001-GCST90002000/GCST90001593	no	-	Genome-wide genotyping array	32929287	3,668 Sardinian (founder/genetic isolate) ancestry individuals	NA
Orru V	GCST90001594	2020-09-14	Nat Genet	Complex genetic signatures in immune cells underlie autoimmunity and inform therapy.	CD4+CD8+ T cell Absolute Count	leukocyte count	-	3652 European		2	http://ftp.ebi.ac.uk/pub/databases/gwas/summary_statistics/GCST90001001-GCST90002000/GCST90001594	no	-	Genome-wide genotyping array	32929287	3,652 Sardinian (founder/genetic isolate) ancestry individuals	NA
Orru V	GCST90001595	2020-09-14	Nat Genet	Complex genetic signatures in immune cells underlie autoimmunity and inform therapy.	CD4+CD8+ T cell %T cell	leukocyte count	-	3668 European		1	http://ftp.ebi.ac.uk/pub/databases/gwas/summary_statistics/GCST90001001-GCST90002000/GCST90001595	no	-	Genome-wide genotyping array	32929287	3,668 Sardinian (founder/genetic isolate) ancestry individuals	NA
Orru V	GCST90001596	2020-09-14	Nat Genet	Complex genetic signatures in immune cells underlie autoimmunity and inform therapy.	CD8dim T cell Absolute Count	leukocyte count	-	3652 European		2	http://ftp.ebi.ac.uk/pub/databases/gwas/summary_statistics/GCST90001001-GCST90002000/GCST90001596	no	-	Genome-wide genotyping array	32929287	3,652 Sardinian (founder/genetic isolate) ancestry individuals	NA
Orru V	GCST90001597	2020-09-14	Nat Genet	Complex genetic signatures in immune cells underlie autoimmunity and inform therapy.	CD8dim T cell %T cell	leukocyte count	-	3668 European		1	http://ftp.ebi.ac.uk/pub/databases/gwas/summary_statistics/GCST90001001-GCST90002000/GCST90001597	no	-	Genome-wide genotyping array	32929287	3,668 Sardinian (founder/genetic isolate) ancestry individuals	NA
Orru V	GCST90001598	2020-09-14	Nat Genet	Complex genetic signatures in immune cells underlie autoimmunity and inform therapy.	CD4-CD8- T cell Absolute Count	leukocyte count	-	3652 European		4	http://ftp.ebi.ac.uk/pub/databases/gwas/summary_statistics/GCST90001001-GCST90002000/GCST90001598	no	-	Genome-wide genotyping array	32929287	3,652 Sardinian (founder/genetic isolate) ancestry individuals	NA
Orru V	GCST90001599	2020-09-14	Nat Genet	Complex genetic signatures in immune cells underlie autoimmunity and inform therapy.	CD4-CD8- T cell %T cell	leukocyte count	-	3668 European		3	http://ftp.ebi.ac.uk/pub/databases/gwas/summary_statistics/GCST90001001-GCST90002000/GCST90001599	no	-	Genome-wide genotyping array	32929287	3,668 Sardinian (founder/genetic isolate) ancestry individuals	NA
Orru V	GCST90001600	2020-09-14	Nat Genet	Complex genetic signatures in immune cells underlie autoimmunity and inform therapy.	Leukocyte Absolute Count	leukocyte count	-	3653 European		1	http://ftp.ebi.ac.uk/pub/databases/gwas/summary_statistics/GCST90001001-GCST90002000/GCST90001600	no	-	Genome-wide genotyping array	32929287	3,653 Sardinian (founder/genetic isolate) ancestry individuals	NA
Orru V	GCST90001601	2020-09-14	Nat Genet	Complex genetic signatures in immune cells underlie autoimmunity and inform therapy.	Lymphocyte Absolute Count	leukocyte count	-	3653 European		2	http://ftp.ebi.ac.uk/pub/databases/gwas/summary_statistics/GCST90001001-GCST90002000/GCST90001601	no	-	Genome-wide genotyping array	32929287	3,653 Sardinian (founder/genetic isolate) ancestry individuals	NA
Orru V	GCST90001602	2020-09-14	Nat Genet	Complex genetic signatures in immune cells underlie autoimmunity and inform therapy.	Lymphocyte %leukocyte	leukocyte count	-	3669 European		2	http://ftp.ebi.ac.uk/pub/databases/gwas/summary_statistics/GCST90001001-GCST90002000/GCST90001602	no	-	Genome-wide genotyping array	32929287	3,669 Sardinian (founder/genetic isolate) ancestry individuals	NA
Orru V	GCST90001603	2020-09-14	Nat Genet	Complex genetic signatures in immune cells underlie autoimmunity and inform therapy.	T cell Absolute Count	leukocyte count	-	3653 European		2	http://ftp.ebi.ac.uk/pub/databases/gwas/summary_statistics/GCST90001001-GCST90002000/GCST90001603	no	-	Genome-wide genotyping array	32929287	3,653 Sardinian (founder/genetic isolate) ancestry individuals	NA
Orru V	GCST90001604	2020-09-14	Nat Genet	Complex genetic signatures in immune cells underlie autoimmunity and inform therapy.	T cell %lymphocyte	leukocyte count	-	3669 European		1	http://ftp.ebi.ac.uk/pub/databases/gwas/summary_statistics/GCST90001001-GCST90002000/GCST90001604	no	-	Genome-wide genotyping array	32929287	3,669 Sardinian (founder/genetic isolate) ancestry individuals	NA
Orru V	GCST90001605	2020-09-14	Nat Genet	Complex genetic signatures in immune cells underlie autoimmunity and inform therapy.	T cell %leukocyte	leukocyte count	-	3669 European		1	http://ftp.ebi.ac.uk/pub/databases/gwas/summary_statistics/GCST90001001-GCST90002000/GCST90001605	no	-	Genome-wide genotyping array	32929287	3,669 Sardinian (founder/genetic isolate) ancestry individuals	NA
Orru V	GCST90001606	2020-09-14	Nat Genet	Complex genetic signatures in immune cells underlie autoimmunity and inform therapy.	CD4+ T cell %leukocyte	leukocyte count	-	3668 European		1	http://ftp.ebi.ac.uk/pub/databases/gwas/summary_statistics/GCST90001001-GCST90002000/GCST90001606	no	-	Genome-wide genotyping array	32929287	3,668 Sardinian (founder/genetic isolate) ancestry individuals	NA
Orru V	GCST90001607	2020-09-14	Nat Genet	Complex genetic signatures in immune cells underlie autoimmunity and inform therapy.	CD8+ T cell %leukocyte	leukocyte count	-	3668 European		1	http://ftp.ebi.ac.uk/pub/databases/gwas/summary_statistics/GCST90001001-GCST90002000/GCST90001607	no	-	Genome-wide genotyping array	32929287	3,668 Sardinian (founder/genetic isolate) ancestry individuals	NA
Orru V	GCST90001608	2020-09-14	Nat Genet	Complex genetic signatures in immune cells underlie autoimmunity and inform therapy.	CD4+CD8+ T cell %leukocyte	leukocyte count	-	3668 European		2	http://ftp.ebi.ac.uk/pub/databases/gwas/summary_statistics/GCST90001001-GCST90002000/GCST90001608	no	-	Genome-wide genotyping array	32929287	3,668 Sardinian (founder/genetic isolate) ancestry individuals	NA
Orru V	GCST90001609	2020-09-14	Nat Genet	Complex genetic signatures in immune cells underlie autoimmunity and inform therapy.	CD4+ CD8dim T cell Absolute Count	leukocyte count	-	3652 European		2	http://ftp.ebi.ac.uk/pub/databases/gwas/summary_statistics/GCST90001001-GCST90002000/GCST90001609	no	-	Genome-wide genotyping array	32929287	3,652 Sardinian (founder/genetic isolate) ancestry individuals	NA
Orru V	GCST90001610	2020-09-14	Nat Genet	Complex genetic signatures in immune cells underlie autoimmunity and inform therapy.	CD4+ CD8dim T cell %lymphocyte	leukocyte count	-	3668 European		4	http://ftp.ebi.ac.uk/pub/databases/gwas/summary_statistics/GCST90001001-GCST90002000/GCST90001610	no	-	Genome-wide genotyping array	32929287	3,668 Sardinian (founder/genetic isolate) ancestry individuals	NA
Orru V	GCST90001451	2020-09-14	Nat Genet	Complex genetic signatures in immune cells underlie autoimmunity and inform therapy.	CD62L- monocyte %monocyte	leukocyte count	-	3042 European		6	http://ftp.ebi.ac.uk/pub/databases/gwas/summary_statistics/GCST90001001-GCST90002000/GCST90001451	no	-	Genome-wide genotyping array	32929287	3,042 Sardinian (founder/genetic isolate) ancestry individuals	NA
Orru V	GCST90001452	2020-09-14	Nat Genet	Complex genetic signatures in immune cells underlie autoimmunity and inform therapy.	CD11c+ CD62L- monocyte Absolute Count	leukocyte count	-	3017 European		1	http://ftp.ebi.ac.uk/pub/databases/gwas/summary_statistics/GCST90001001-GCST90002000/GCST90001452	no	-	Genome-wide genotyping array	32929287	3,017 Sardinian (founder/genetic isolate) ancestry individuals	NA
Orru V	GCST90001453	2020-09-14	Nat Genet	Complex genetic signatures in immune cells underlie autoimmunity and inform therapy.	CD11c+ CD62L- monocyte %monocyte	leukocyte count	-	3040 European		0	http://ftp.ebi.ac.uk/pub/databases/gwas/summary_statistics/GCST90001001-GCST90002000/GCST90001453	no	-	Genome-wide genotyping array	32929287	3,040 Sardinian (founder/genetic isolate) ancestry individuals	NA
Orru V	GCST90001454	2020-09-14	Nat Genet	Complex genetic signatures in immune cells underlie autoimmunity and inform therapy.	CD62L- HLA DR++ monocyte Absolute Count	leukocyte count	-	3018 European		0	http://ftp.ebi.ac.uk/pub/databases/gwas/summary_statistics/GCST90001001-GCST90002000/GCST90001454	no	-	Genome-wide genotyping array	32929287	3,018 Sardinian (founder/genetic isolate) ancestry individuals	NA
Orru V	GCST90001455	2020-09-14	Nat Genet	Complex genetic signatures in immune cells underlie autoimmunity and inform therapy.	CD62L- HLA DR++ monocyte %monocyte	leukocyte count	-	3041 European		0	http://ftp.ebi.ac.uk/pub/databases/gwas/summary_statistics/GCST90001001-GCST90002000/GCST90001455	no	-	Genome-wide genotyping array	32929287	3,041 Sardinian (founder/genetic isolate) ancestry individuals	NA
Orru V	GCST90001456	2020-09-14	Nat Genet	Complex genetic signatures in immune cells underlie autoimmunity and inform therapy.	CD11c+ HLA DR++ monocyte Absolute Count	leukocyte count	-	3019 European		1	http://ftp.ebi.ac.uk/pub/databases/gwas/summary_statistics/GCST90001001-GCST90002000/GCST90001456	no	-	Genome-wide genotyping array	32929287	3,019 Sardinian (founder/genetic isolate) ancestry individuals	NA
Orru V	GCST90001457	2020-09-14	Nat Genet	Complex genetic signatures in immune cells underlie autoimmunity and inform therapy.	CD11c+ HLA DR++ monocyte %monocyte	leukocyte count	-	3042 European		1	http://ftp.ebi.ac.uk/pub/databases/gwas/summary_statistics/GCST90001001-GCST90002000/GCST90001457	no	-	Genome-wide genotyping array	32929287	3,042 Sardinian (founder/genetic isolate) ancestry individuals	NA
Orru V	GCST90001458	2020-09-14	Nat Genet	Complex genetic signatures in immune cells underlie autoimmunity and inform therapy.	Myeloid Dendritic Cell Absolute Count	leukocyte count	-	3387 European		2	http://ftp.ebi.ac.uk/pub/databases/gwas/summary_statistics/GCST90001001-GCST90002000/GCST90001458	no	-	Genome-wide genotyping array	32929287	3,387 Sardinian (founder/genetic isolate) ancestry individuals	NA
Orru V	GCST90001459	2020-09-14	Nat Genet	Complex genetic signatures in immune cells underlie autoimmunity and inform therapy.	Myeloid Dendritic Cell %Dendritic Cell	leukocyte count	-	3410 European		2	http://ftp.ebi.ac.uk/pub/databases/gwas/summary_statistics/GCST90001001-GCST90002000/GCST90001459	no	-	Genome-wide genotyping array	32929287	3,410 Sardinian (founder/genetic isolate) ancestry individuals	NA
Orru V	GCST90001460	2020-09-14	Nat Genet	Complex genetic signatures in immune cells underlie autoimmunity and inform therapy.	Plasmacytoid Dendritic Cell Absolute Count	leukocyte count	-	3374 European		2	http://ftp.ebi.ac.uk/pub/databases/gwas/summary_statistics/GCST90001001-GCST90002000/GCST90001460	no	-	Genome-wide genotyping array	32929287	3,374 Sardinian (founder/genetic isolate) ancestry individuals	NA
Orru V	GCST90001461	2020-09-14	Nat Genet	Complex genetic signatures in immune cells underlie autoimmunity and inform therapy.	Dendritic Cell Absolute Count	leukocyte count	-	3374 European		1	http://ftp.ebi.ac.uk/pub/databases/gwas/summary_statistics/GCST90001001-GCST90002000/GCST90001461	no	-	Genome-wide genotyping array	32929287	3,374 Sardinian (founder/genetic isolate) ancestry individuals	NA
Orru V	GCST90001462	2020-09-14	Nat Genet	Complex genetic signatures in immune cells underlie autoimmunity and inform therapy.	CD62L- Dendritic Cell Absolute Count	leukocyte count	-	3387 European		2	http://ftp.ebi.ac.uk/pub/databases/gwas/summary_statistics/GCST90001001-GCST90002000/GCST90001462	no	-	Genome-wide genotyping array	32929287	3,387 Sardinian (founder/genetic isolate) ancestry individuals	NA
Orru V	GCST90001463	2020-09-14	Nat Genet	Complex genetic signatures in immune cells underlie autoimmunity and inform therapy.	CD62L- Dendritic Cell %Dendritic Cell	leukocyte count	-	3410 European		4	http://ftp.ebi.ac.uk/pub/databases/gwas/summary_statistics/GCST90001001-GCST90002000/GCST90001463	no	-	Genome-wide genotyping array	32929287	3,410 Sardinian (founder/genetic isolate) ancestry individuals	NA
Orru V	GCST90001464	2020-09-14	Nat Genet	Complex genetic signatures in immune cells underlie autoimmunity and inform therapy.	CD86+ myeloid Dendritic Cell Absolute Count	leukocyte count	-	3387 European		2	http://ftp.ebi.ac.uk/pub/databases/gwas/summary_statistics/GCST90001001-GCST90002000/GCST90001464	no	-	Genome-wide genotyping array	32929287	3,387 Sardinian (founder/genetic isolate) ancestry individuals	NA
Orru V	GCST90001465	2020-09-14	Nat Genet	Complex genetic signatures in immune cells underlie autoimmunity and inform therapy.	CD86+ myeloid Dendritic Cell %Dendritic Cell	leukocyte count	-	3410 European		2	http://ftp.ebi.ac.uk/pub/databases/gwas/summary_statistics/GCST90001001-GCST90002000/GCST90001465	no	-	Genome-wide genotyping array	32929287	3,410 Sardinian (founder/genetic isolate) ancestry individuals	NA
Orru V	GCST90001466	2020-09-14	Nat Genet	Complex genetic signatures in immune cells underlie autoimmunity and inform therapy.	CD86+ plasmacytoid Dendritic Cell Absolute Count	leukocyte count	-	3374 European		0	http://ftp.ebi.ac.uk/pub/databases/gwas/summary_statistics/GCST90001001-GCST90002000/GCST90001466	no	-	Genome-wide genotyping array	32929287	3,374 Sardinian (founder/genetic isolate) ancestry individuals	NA
Orru V	GCST90001467	2020-09-14	Nat Genet	Complex genetic signatures in immune cells underlie autoimmunity and inform therapy.	CD86+ plasmacytoid Dendritic Cell %Dendritic Cell	leukocyte count	-	3410 European		1	http://ftp.ebi.ac.uk/pub/databases/gwas/summary_statistics/GCST90001001-GCST90002000/GCST90001467	no	-	Genome-wide genotyping array	32929287	3,410 Sardinian (founder/genetic isolate) ancestry individuals	NA
Orru V	GCST90001468	2020-09-14	Nat Genet	Complex genetic signatures in immune cells underlie autoimmunity and inform therapy.	CD62L- myeloid Dendritic Cell Absolute Count	leukocyte count	-	3387 European		4	http://ftp.ebi.ac.uk/pub/databases/gwas/summary_statistics/GCST90001001-GCST90002000/GCST90001468	no	-	Genome-wide genotyping array	32929287	3,387 Sardinian (founder/genetic isolate) ancestry individuals	NA
Orru V	GCST90001469	2020-09-14	Nat Genet	Complex genetic signatures in immune cells underlie autoimmunity and inform therapy.	CD62L- myeloid Dendritic Cell %Dendritic Cell	leukocyte count	-	3410 European		4	http://ftp.ebi.ac.uk/pub/databases/gwas/summary_statistics/GCST90001001-GCST90002000/GCST90001469	no	-	Genome-wide genotyping array	32929287	3,410 Sardinian (founder/genetic isolate) ancestry individuals	NA
Orru V	GCST90001470	2020-09-14	Nat Genet	Complex genetic signatures in immune cells underlie autoimmunity and inform therapy.	CD62L- plasmacytoid Dendritic Cell Absolute Count	leukocyte count	-	3374 European		1	http://ftp.ebi.ac.uk/pub/databases/gwas/summary_statistics/GCST90001001-GCST90002000/GCST90001470	no	-	Genome-wide genotyping array	32929287	3,374 Sardinian (founder/genetic isolate) ancestry individuals	NA
Orru V	GCST90001471	2020-09-14	Nat Genet	Complex genetic signatures in immune cells underlie autoimmunity and inform therapy.	CD62L- plasmacytoid Dendritic Cell %Dendritic Cell	leukocyte count	-	3410 European		2	http://ftp.ebi.ac.uk/pub/databases/gwas/summary_statistics/GCST90001001-GCST90002000/GCST90001471	no	-	Genome-wide genotyping array	32929287	3,410 Sardinian (founder/genetic isolate) ancestry individuals	NA
Orru V	GCST90001472	2020-09-14	Nat Genet	Complex genetic signatures in immune cells underlie autoimmunity and inform therapy.	CD62L- CD86+ myeloid Dendritic Cell Absolute Count	leukocyte count	-	3387 European		2	http://ftp.ebi.ac.uk/pub/databases/gwas/summary_statistics/GCST90001001-GCST90002000/GCST90001472	no	-	Genome-wide genotyping array	32929287	3,387 Sardinian (founder/genetic isolate) ancestry individuals	NA
Orru V	GCST90001473	2020-09-14	Nat Genet	Complex genetic signatures in immune cells underlie autoimmunity and inform therapy.	CD62L- CD86+ myeloid Dendritic Cell %Dendritic Cell	leukocyte count	-	3410 European		3	http://ftp.ebi.ac.uk/pub/databases/gwas/summary_statistics/GCST90001001-GCST90002000/GCST90001473	no	-	Genome-wide genotyping array	32929287	3,410 Sardinian (founder/genetic isolate) ancestry individuals	NA
Orru V	GCST90001474	2020-09-14	Nat Genet	Complex genetic signatures in immune cells underlie autoimmunity and inform therapy.	Plasmacytoid Dendritic Cell %Dendritic Cell	leukocyte count	-	3410 European		3	http://ftp.ebi.ac.uk/pub/databases/gwas/summary_statistics/GCST90001001-GCST90002000/GCST90001474	no	-	Genome-wide genotyping array	32929287	3,410 Sardinian (founder/genetic isolate) ancestry individuals	NA
Orru V	GCST90001475	2020-09-14	Nat Genet	Complex genetic signatures in immune cells underlie autoimmunity and inform therapy.	HLA DR++ monocyte %monocyte	leukocyte count	-	3595 European		3	http://ftp.ebi.ac.uk/pub/databases/gwas/summary_statistics/GCST90001001-GCST90002000/GCST90001475	no	-	Genome-wide genotyping array	32929287	3,595 Sardinian (founder/genetic isolate) ancestry individuals	NA
Orru V	GCST90001574	2020-09-14	Nat Genet	Complex genetic signatures in immune cells underlie autoimmunity and inform therapy.	Terminally Differentiated CD4-CD8- T cell %T cell	lymphocyte count	-	3427 European		3	http://ftp.ebi.ac.uk/pub/databases/gwas/summary_statistics/GCST90001001-GCST90002000/GCST90001574	no	-	Genome-wide genotyping array	32929287	3,427 Sardinian (founder/genetic isolate) ancestry individuals	NA
Orru V	GCST90001575	2020-09-14	Nat Genet	Complex genetic signatures in immune cells underlie autoimmunity and inform therapy.	Naive CD4+ T cell %T cell	lymphocyte count	-	3427 European		1	http://ftp.ebi.ac.uk/pub/databases/gwas/summary_statistics/GCST90001001-GCST90002000/GCST90001575	no	-	Genome-wide genotyping array	32929287	3,427 Sardinian (founder/genetic isolate) ancestry individuals	NA
Orru V	GCST90001576	2020-09-14	Nat Genet	Complex genetic signatures in immune cells underlie autoimmunity and inform therapy.	Transitional B cell %B cell	lymphocyte count	-	3657 European		0	http://ftp.ebi.ac.uk/pub/databases/gwas/summary_statistics/GCST90001001-GCST90002000/GCST90001576	no	-	Genome-wide genotyping array	32929287	3,657 Sardinian (founder/genetic isolate) ancestry individuals	NA
Orru V	GCST90001577	2020-09-14	Nat Genet	Complex genetic signatures in immune cells underlie autoimmunity and inform therapy.	Transitional B cell Absolute Count	lymphocyte count	-	3656 European		2	http://ftp.ebi.ac.uk/pub/databases/gwas/summary_statistics/GCST90001001-GCST90002000/GCST90001577	no	-	Genome-wide genotyping array	32929287	3,656 Sardinian (founder/genetic isolate) ancestry individuals	NA
Orru V	GCST90001578	2020-09-14	Nat Genet	Complex genetic signatures in immune cells underlie autoimmunity and inform therapy.	Transitional B cell %lymphocyte	lymphocyte count	-	3656 European		0	http://ftp.ebi.ac.uk/pub/databases/gwas/summary_statistics/GCST90001001-GCST90002000/GCST90001578	no	-	Genome-wide genotyping array	32929287	3,656 Sardinian (founder/genetic isolate) ancestry individuals	NA
Orru V	GCST90001653	2020-09-14	Nat Genet	Complex genetic signatures in immune cells underlie autoimmunity and inform therapy.	CD28- CD4-CD8- T cell %CD4-CD8- T cell	lymphocyte count	-	3440 European		1	http://ftp.ebi.ac.uk/pub/databases/gwas/summary_statistics/GCST90001001-GCST90002000/GCST90001653	no	-	Genome-wide genotyping array	32929287	3,440 Sardinian (founder/genetic isolate) ancestry individuals	NA
Orru V	GCST90001654	2020-09-14	Nat Genet	Complex genetic signatures in immune cells underlie autoimmunity and inform therapy.	CD28- CD4-CD8- T cell Absolute Count	lymphocyte count	-	3408 European		5	http://ftp.ebi.ac.uk/pub/databases/gwas/summary_statistics/GCST90001001-GCST90002000/GCST90001654	no	-	Genome-wide genotyping array	32929287	3,408 Sardinian (founder/genetic isolate) ancestry individuals	NA
Orru V	GCST90001655	2020-09-14	Nat Genet	Complex genetic signatures in immune cells underlie autoimmunity and inform therapy.	CD28+ CD4-CD8- T cell %T cell	lymphocyte count	-	3440 European		1	http://ftp.ebi.ac.uk/pub/databases/gwas/summary_statistics/GCST90001001-GCST90002000/GCST90001655	no	-	Genome-wide genotyping array	32929287	3,440 Sardinian (founder/genetic isolate) ancestry individuals	NA
Orru V	GCST90001656	2020-09-14	Nat Genet	Complex genetic signatures in immune cells underlie autoimmunity and inform therapy.	CD28+ CD4-CD8- T cell %CD4-CD8- T cell	lymphocyte count	-	3440 European		1	http://ftp.ebi.ac.uk/pub/databases/gwas/summary_statistics/GCST90001001-GCST90002000/GCST90001656	no	-	Genome-wide genotyping array	32929287	3,440 Sardinian (founder/genetic isolate) ancestry individuals	NA
Orru V	GCST90001657	2020-09-14	Nat Genet	Complex genetic signatures in immune cells underlie autoimmunity and inform therapy.	CD28+ CD4-CD8- T cell Absolute Count	lymphocyte count	-	3408 European		0	http://ftp.ebi.ac.uk/pub/databases/gwas/summary_statistics/GCST90001001-GCST90002000/GCST90001657	no	-	Genome-wide genotyping array	32929287	3,408 Sardinian (founder/genetic isolate) ancestry individuals	NA
Orru V	GCST90001658	2020-09-14	Nat Genet	Complex genetic signatures in immune cells underlie autoimmunity and inform therapy.	CD39+ CD4+ T cell %T cell	lymphocyte count	-	3440 European		2	http://ftp.ebi.ac.uk/pub/databases/gwas/summary_statistics/GCST90001001-GCST90002000/GCST90001658	no	-	Genome-wide genotyping array	32929287	3,440 Sardinian (founder/genetic isolate) ancestry individuals	NA
Orru V	GCST90001659	2020-09-14	Nat Genet	Complex genetic signatures in immune cells underlie autoimmunity and inform therapy.	CD39+ CD4+ T cell %CD4+ T cell	lymphocyte count	-	3440 European		2	http://ftp.ebi.ac.uk/pub/databases/gwas/summary_statistics/GCST90001001-GCST90002000/GCST90001659	no	-	Genome-wide genotyping array	32929287	3,440 Sardinian (founder/genetic isolate) ancestry individuals	NA
Orru V	GCST90001660	2020-09-14	Nat Genet	Complex genetic signatures in immune cells underlie autoimmunity and inform therapy.	CD39+ CD4+ T cell Absolute Count	lymphocyte count	-	3408 European		2	http://ftp.ebi.ac.uk/pub/databases/gwas/summary_statistics/GCST90001001-GCST90002000/GCST90001660	no	-	Genome-wide genotyping array	32929287	3,408 Sardinian (founder/genetic isolate) ancestry individuals	NA
Orru V	GCST90001661	2020-09-14	Nat Genet	Complex genetic signatures in immune cells underlie autoimmunity and inform therapy.	CD28- CD8dim T cell %T cell	lymphocyte count	-	3440 European		3	http://ftp.ebi.ac.uk/pub/databases/gwas/summary_statistics/GCST90001001-GCST90002000/GCST90001661	no	-	Genome-wide genotyping array	32929287	3,440 Sardinian (founder/genetic isolate) ancestry individuals	NA
Orru V	GCST90001662	2020-09-14	Nat Genet	Complex genetic signatures in immune cells underlie autoimmunity and inform therapy.	CD28- CD8dim T cell %CD8dim T cell	lymphocyte count	-	3440 European		1	http://ftp.ebi.ac.uk/pub/databases/gwas/summary_statistics/GCST90001001-GCST90002000/GCST90001662	no	-	Genome-wide genotyping array	32929287	3,440 Sardinian (founder/genetic isolate) ancestry individuals	NA
Orru V	GCST90001663	2020-09-14	Nat Genet	Complex genetic signatures in immune cells underlie autoimmunity and inform therapy.	CD28- CD8dim T cell Absolute Count	lymphocyte count	-	3408 European		3	http://ftp.ebi.ac.uk/pub/databases/gwas/summary_statistics/GCST90001001-GCST90002000/GCST90001663	no	-	Genome-wide genotyping array	32929287	3,408 Sardinian (founder/genetic isolate) ancestry individuals	NA
Orru V	GCST90001664	2020-09-14	Nat Genet	Complex genetic signatures in immune cells underlie autoimmunity and inform therapy.	CD28+ CD45RA+ CD8dim T cell %T cell	lymphocyte count	-	3440 European		3	http://ftp.ebi.ac.uk/pub/databases/gwas/summary_statistics/GCST90001001-GCST90002000/GCST90001664	no	-	Genome-wide genotyping array	32929287	3,440 Sardinian (founder/genetic isolate) ancestry individuals	NA
Orru V	GCST90001665	2020-09-14	Nat Genet	Complex genetic signatures in immune cells underlie autoimmunity and inform therapy.	CD28+ CD45RA+ CD8dim T cell %CD8dim T cell	lymphocyte count	-	3440 European		3	http://ftp.ebi.ac.uk/pub/databases/gwas/summary_statistics/GCST90001001-GCST90002000/GCST90001665	no	-	Genome-wide genotyping array	32929287	3,440 Sardinian (founder/genetic isolate) ancestry individuals	NA
Orru V	GCST90001666	2020-09-14	Nat Genet	Complex genetic signatures in immune cells underlie autoimmunity and inform therapy.	CD28+ CD45RA+ CD8dim T cell Absolute Count	lymphocyte count	-	3408 European		2	http://ftp.ebi.ac.uk/pub/databases/gwas/summary_statistics/GCST90001001-GCST90002000/GCST90001666	no	-	Genome-wide genotyping array	32929287	3,408 Sardinian (founder/genetic isolate) ancestry individuals	NA
Orru V	GCST90001667	2020-09-14	Nat Genet	Complex genetic signatures in immune cells underlie autoimmunity and inform therapy.	CD28+ CD45RA- CD8dim T cell %T cell	lymphocyte count	-	3440 European		0	http://ftp.ebi.ac.uk/pub/databases/gwas/summary_statistics/GCST90001001-GCST90002000/GCST90001667	no	-	Genome-wide genotyping array	32929287	3,440 Sardinian (founder/genetic isolate) ancestry individuals	NA
Orru V	GCST90001668	2020-09-14	Nat Genet	Complex genetic signatures in immune cells underlie autoimmunity and inform therapy.	CD28+ CD45RA- CD8dim T cell %CD8dim T cell	lymphocyte count	-	3440 European		0	http://ftp.ebi.ac.uk/pub/databases/gwas/summary_statistics/GCST90001001-GCST90002000/GCST90001668	no	-	Genome-wide genotyping array	32929287	3,440 Sardinian (founder/genetic isolate) ancestry individuals	NA
Orru V	GCST90001669	2020-09-14	Nat Genet	Complex genetic signatures in immune cells underlie autoimmunity and inform therapy.	CD28+ CD45RA- CD8dim T cell Absolute Count	lymphocyte count	-	3408 European		0	http://ftp.ebi.ac.uk/pub/databases/gwas/summary_statistics/GCST90001001-GCST90002000/GCST90001669	no	-	Genome-wide genotyping array	32929287	3,408 Sardinian (founder/genetic isolate) ancestry individuals	NA
Orru V	GCST90001670	2020-09-14	Nat Genet	Complex genetic signatures in immune cells underlie autoimmunity and inform therapy.	CD39+ CD8+ T cell %T cell	lymphocyte count	-	3440 European		3	http://ftp.ebi.ac.uk/pub/databases/gwas/summary_statistics/GCST90001001-GCST90002000/GCST90001670	no	-	Genome-wide genotyping array	32929287	3,440 Sardinian (founder/genetic isolate) ancestry individuals	NA
Orru V	GCST90001671	2020-09-14	Nat Genet	Complex genetic signatures in immune cells underlie autoimmunity and inform therapy.	CD39+ CD8+ T cell %CD8+ T cell	lymphocyte count	-	3440 European		3	http://ftp.ebi.ac.uk/pub/databases/gwas/summary_statistics/GCST90001001-GCST90002000/GCST90001671	no	-	Genome-wide genotyping array	32929287	3,440 Sardinian (founder/genetic isolate) ancestry individuals	NA
Orru V	GCST90001672	2020-09-14	Nat Genet	Complex genetic signatures in immune cells underlie autoimmunity and inform therapy.	CD39+ CD8+ T cell Absolute Count	lymphocyte count	-	3408 European		3	http://ftp.ebi.ac.uk/pub/databases/gwas/summary_statistics/GCST90001001-GCST90002000/GCST90001672	no	-	Genome-wide genotyping array	32929287	3,408 Sardinian (founder/genetic isolate) ancestry individuals	NA
Orru V	GCST90001504	2020-09-14	Nat Genet	Complex genetic signatures in immune cells underlie autoimmunity and inform therapy.	CD25++ CD4+ T cell Absolute Count	lymphocyte count	-	3405 European		1	http://ftp.ebi.ac.uk/pub/databases/gwas/summary_statistics/GCST90001001-GCST90002000/GCST90001504	no	-	Genome-wide genotyping array	32929287	3,405 Sardinian (founder/genetic isolate) ancestry individuals	NA
Orru V	GCST90001505	2020-09-14	Nat Genet	Complex genetic signatures in immune cells underlie autoimmunity and inform therapy.	CD25++ CD4+ T cell %CD4+ T cell	lymphocyte count	-	3437 European		2	http://ftp.ebi.ac.uk/pub/databases/gwas/summary_statistics/GCST90001001-GCST90002000/GCST90001505	no	-	Genome-wide genotyping array	32929287	3,437 Sardinian (founder/genetic isolate) ancestry individuals	NA
Orru V	GCST90001506	2020-09-14	Nat Genet	Complex genetic signatures in immune cells underlie autoimmunity and inform therapy.	CD25++ CD4+ T cell %T cell	lymphocyte count	-	3437 European		3	http://ftp.ebi.ac.uk/pub/databases/gwas/summary_statistics/GCST90001001-GCST90002000/GCST90001506	no	-	Genome-wide genotyping array	32929287	3,437 Sardinian (founder/genetic isolate) ancestry individuals	NA
Orru V	GCST90001507	2020-09-14	Nat Genet	Complex genetic signatures in immune cells underlie autoimmunity and inform therapy.	CD25++ CD45RA+ CD4 not regulatory T cell Absolute Count	lymphocyte count	-	3405 European		4	http://ftp.ebi.ac.uk/pub/databases/gwas/summary_statistics/GCST90001001-GCST90002000/GCST90001507	no	-	Genome-wide genotyping array	32929287	3,405 Sardinian (founder/genetic isolate) ancestry individuals	NA
Orru V	GCST90001508	2020-09-14	Nat Genet	Complex genetic signatures in immune cells underlie autoimmunity and inform therapy.	CD25++ CD45RA+ CD4 not regulatory T cell %CD4+ T cell	lymphocyte count	-	3437 European		4	http://ftp.ebi.ac.uk/pub/databases/gwas/summary_statistics/GCST90001001-GCST90002000/GCST90001508	no	-	Genome-wide genotyping array	32929287	3,437 Sardinian (founder/genetic isolate) ancestry individuals	NA
Orru V	GCST90001509	2020-09-14	Nat Genet	Complex genetic signatures in immune cells underlie autoimmunity and inform therapy.	CD25++ CD45RA+ CD4 not regulatory T cell %T cell	lymphocyte count	-	3437 European		4	http://ftp.ebi.ac.uk/pub/databases/gwas/summary_statistics/GCST90001001-GCST90002000/GCST90001509	no	-	Genome-wide genotyping array	32929287	3,437 Sardinian (founder/genetic isolate) ancestry individuals	NA
Orru V	GCST90001510	2020-09-14	Nat Genet	Complex genetic signatures in immune cells underlie autoimmunity and inform therapy.	CD25++ CD45RA- CD4 not regulatory T cell Absolute Count	lymphocyte count	-	3405 European		2	http://ftp.ebi.ac.uk/pub/databases/gwas/summary_statistics/GCST90001001-GCST90002000/GCST90001510	no	-	Genome-wide genotyping array	32929287	3,405 Sardinian (founder/genetic isolate) ancestry individuals	NA
Orru V	GCST90001511	2020-09-14	Nat Genet	Complex genetic signatures in immune cells underlie autoimmunity and inform therapy.	CD25++ CD45RA- CD4 not regulatory T cell %CD4+ T cell	lymphocyte count	-	3437 European		1	http://ftp.ebi.ac.uk/pub/databases/gwas/summary_statistics/GCST90001001-GCST90002000/GCST90001511	no	-	Genome-wide genotyping array	32929287	3,437 Sardinian (founder/genetic isolate) ancestry individuals	NA
Orru V	GCST90001512	2020-09-14	Nat Genet	Complex genetic signatures in immune cells underlie autoimmunity and inform therapy.	CD25++ CD45RA- CD4 not regulatory T cell %T cell	lymphocyte count	-	3437 European		2	http://ftp.ebi.ac.uk/pub/databases/gwas/summary_statistics/GCST90001001-GCST90002000/GCST90001512	no	-	Genome-wide genotyping array	32929287	3,437 Sardinian (founder/genetic isolate) ancestry individuals	NA
Orru V	GCST90001513	2020-09-14	Nat Genet	Complex genetic signatures in immune cells underlie autoimmunity and inform therapy.	CD4 regulatory T cell Absolute Count	lymphocyte count	-	3405 European		0	http://ftp.ebi.ac.uk/pub/databases/gwas/summary_statistics/GCST90001001-GCST90002000/GCST90001513	no	-	Genome-wide genotyping array	32929287	3,405 Sardinian (founder/genetic isolate) ancestry individuals	NA
Orru V	GCST90001534	2020-09-14	Nat Genet	Complex genetic signatures in immune cells underlie autoimmunity and inform therapy.	CD45RA- CD4+ T cell Absolute Count	lymphocyte count	-	3395 European		1	http://ftp.ebi.ac.uk/pub/databases/gwas/summary_statistics/GCST90001001-GCST90002000/GCST90001534	no	-	Genome-wide genotyping array	32929287	3,395 Sardinian (founder/genetic isolate) ancestry individuals	NA
Orru V	GCST90001535	2020-09-14	Nat Genet	Complex genetic signatures in immune cells underlie autoimmunity and inform therapy.	CD45RA- CD4+ T cell %CD4+ T cell	lymphocyte count	-	3427 European		1	http://ftp.ebi.ac.uk/pub/databases/gwas/summary_statistics/GCST90001001-GCST90002000/GCST90001535	no	-	Genome-wide genotyping array	32929287	3,427 Sardinian (founder/genetic isolate) ancestry individuals	NA
Orru V	GCST90001536	2020-09-14	Nat Genet	Complex genetic signatures in immune cells underlie autoimmunity and inform therapy.	CD45RA- CD4+ T cell %T cell	lymphocyte count	-	3427 European		2	http://ftp.ebi.ac.uk/pub/databases/gwas/summary_statistics/GCST90001001-GCST90002000/GCST90001536	no	-	Genome-wide genotyping array	32929287	3,427 Sardinian (founder/genetic isolate) ancestry individuals	NA
Orru V	GCST90001537	2020-09-14	Nat Genet	Complex genetic signatures in immune cells underlie autoimmunity and inform therapy.	Central Memory CD4+ T cell Absolute Count	lymphocyte count	-	3395 European		1	http://ftp.ebi.ac.uk/pub/databases/gwas/summary_statistics/GCST90001001-GCST90002000/GCST90001537	no	-	Genome-wide genotyping array	32929287	3,395 Sardinian (founder/genetic isolate) ancestry individuals	NA
Orru V	GCST90001538	2020-09-14	Nat Genet	Complex genetic signatures in immune cells underlie autoimmunity and inform therapy.	Central Memory CD4+ T cell %CD4+ T cell	lymphocyte count	-	3427 European		3	http://ftp.ebi.ac.uk/pub/databases/gwas/summary_statistics/GCST90001001-GCST90002000/GCST90001538	no	-	Genome-wide genotyping array	32929287	3,427 Sardinian (founder/genetic isolate) ancestry individuals	NA
Orru V	GCST90001539	2020-09-14	Nat Genet	Complex genetic signatures in immune cells underlie autoimmunity and inform therapy.	Central Memory CD4+ T cell %T cell	lymphocyte count	-	3427 European		1	http://ftp.ebi.ac.uk/pub/databases/gwas/summary_statistics/GCST90001001-GCST90002000/GCST90001539	no	-	Genome-wide genotyping array	32929287	3,427 Sardinian (founder/genetic isolate) ancestry individuals	NA
Orru V	GCST90001540	2020-09-14	Nat Genet	Complex genetic signatures in immune cells underlie autoimmunity and inform therapy.	Naive CD4+ T cell Absolute Count	lymphocyte count	-	3395 European		1	http://ftp.ebi.ac.uk/pub/databases/gwas/summary_statistics/GCST90001001-GCST90002000/GCST90001540	no	-	Genome-wide genotyping array	32929287	3,395 Sardinian (founder/genetic isolate) ancestry individuals	NA
Orru V	GCST90001541	2020-09-14	Nat Genet	Complex genetic signatures in immune cells underlie autoimmunity and inform therapy.	Naive CD4+ T cell %CD4+ T cell	lymphocyte count	-	3427 European		2	http://ftp.ebi.ac.uk/pub/databases/gwas/summary_statistics/GCST90001001-GCST90002000/GCST90001541	no	-	Genome-wide genotyping array	32929287	3,427 Sardinian (founder/genetic isolate) ancestry individuals	NA
Orru V	GCST90001542	2020-09-14	Nat Genet	Complex genetic signatures in immune cells underlie autoimmunity and inform therapy.	Effector Memory CD4+ T cell Absolute Count	lymphocyte count	-	3395 European		1	http://ftp.ebi.ac.uk/pub/databases/gwas/summary_statistics/GCST90001001-GCST90002000/GCST90001542	no	-	Genome-wide genotyping array	32929287	3,395 Sardinian (founder/genetic isolate) ancestry individuals	NA
Orru V	GCST90001543	2020-09-14	Nat Genet	Complex genetic signatures in immune cells underlie autoimmunity and inform therapy.	Effector Memory CD4+ T cell %CD4+ T cell	lymphocyte count	-	3427 European		1	http://ftp.ebi.ac.uk/pub/databases/gwas/summary_statistics/GCST90001001-GCST90002000/GCST90001543	no	-	Genome-wide genotyping array	32929287	3,427 Sardinian (founder/genetic isolate) ancestry individuals	NA
Orru V	GCST90001544	2020-09-14	Nat Genet	Complex genetic signatures in immune cells underlie autoimmunity and inform therapy.	Effector Memory CD4+ T cell %T cell	lymphocyte count	-	3427 European		2	http://ftp.ebi.ac.uk/pub/databases/gwas/summary_statistics/GCST90001001-GCST90002000/GCST90001544	no	-	Genome-wide genotyping array	32929287	3,427 Sardinian (founder/genetic isolate) ancestry individuals	NA
Orru V	GCST90001545	2020-09-14	Nat Genet	Complex genetic signatures in immune cells underlie autoimmunity and inform therapy.	Terminally Differentiated CD4+ T cell Absolute Count	lymphocyte count	-	3395 European		2	http://ftp.ebi.ac.uk/pub/databases/gwas/summary_statistics/GCST90001001-GCST90002000/GCST90001545	no	-	Genome-wide genotyping array	32929287	3,395 Sardinian (founder/genetic isolate) ancestry individuals	NA
Orru V	GCST90001546	2020-09-14	Nat Genet	Complex genetic signatures in immune cells underlie autoimmunity and inform therapy.	Terminally Differentiated CD4+ T cell %CD4+ T cell	lymphocyte count	-	3427 European		2	http://ftp.ebi.ac.uk/pub/databases/gwas/summary_statistics/GCST90001001-GCST90002000/GCST90001546	no	-	Genome-wide genotyping array	32929287	3,427 Sardinian (founder/genetic isolate) ancestry individuals	NA
Orru V	GCST90001547	2020-09-14	Nat Genet	Complex genetic signatures in immune cells underlie autoimmunity and inform therapy.	Terminally Differentiated CD4+ T cell %T cell	lymphocyte count	-	3427 European		2	http://ftp.ebi.ac.uk/pub/databases/gwas/summary_statistics/GCST90001001-GCST90002000/GCST90001547	no	-	Genome-wide genotyping array	32929287	3,427 Sardinian (founder/genetic isolate) ancestry individuals	NA
Orru V	GCST90001548	2020-09-14	Nat Genet	Complex genetic signatures in immune cells underlie autoimmunity and inform therapy.	Central Memory CD8+ T cell Absolute Count	lymphocyte count	-	3395 European		0	http://ftp.ebi.ac.uk/pub/databases/gwas/summary_statistics/GCST90001001-GCST90002000/GCST90001548	no	-	Genome-wide genotyping array	32929287	3,395 Sardinian (founder/genetic isolate) ancestry individuals	NA
Orru V	GCST90001549	2020-09-14	Nat Genet	Complex genetic signatures in immune cells underlie autoimmunity and inform therapy.	Central Memory CD8+ T cell %CD8+ T cell	lymphocyte count	-	3427 European		0	http://ftp.ebi.ac.uk/pub/databases/gwas/summary_statistics/GCST90001001-GCST90002000/GCST90001549	no	-	Genome-wide genotyping array	32929287	3,427 Sardinian (founder/genetic isolate) ancestry individuals	NA
Orru V	GCST90001550	2020-09-14	Nat Genet	Complex genetic signatures in immune cells underlie autoimmunity and inform therapy.	Central Memory CD8+ T cell %T cell	lymphocyte count	-	3427 European		0	http://ftp.ebi.ac.uk/pub/databases/gwas/summary_statistics/GCST90001001-GCST90002000/GCST90001550	no	-	Genome-wide genotyping array	32929287	3,427 Sardinian (founder/genetic isolate) ancestry individuals	NA
Orru V	GCST90001551	2020-09-14	Nat Genet	Complex genetic signatures in immune cells underlie autoimmunity and inform therapy.	Naive CD8+ T cell Absolute Count	lymphocyte count	-	3395 European		2	http://ftp.ebi.ac.uk/pub/databases/gwas/summary_statistics/GCST90001001-GCST90002000/GCST90001551	no	-	Genome-wide genotyping array	32929287	3,395 Sardinian (founder/genetic isolate) ancestry individuals	NA
Orru V	GCST90001552	2020-09-14	Nat Genet	Complex genetic signatures in immune cells underlie autoimmunity and inform therapy.	Naive CD8+ T cell %CD8+ T cell	lymphocyte count	-	3427 European		1	http://ftp.ebi.ac.uk/pub/databases/gwas/summary_statistics/GCST90001001-GCST90002000/GCST90001552	no	-	Genome-wide genotyping array	32929287	3,427 Sardinian (founder/genetic isolate) ancestry individuals	NA
Orru V	GCST90001553	2020-09-14	Nat Genet	Complex genetic signatures in immune cells underlie autoimmunity and inform therapy.	Naive CD8+ T cell %T cell	lymphocyte count	-	3427 European		2	http://ftp.ebi.ac.uk/pub/databases/gwas/summary_statistics/GCST90001001-GCST90002000/GCST90001553	no	-	Genome-wide genotyping array	32929287	3,427 Sardinian (founder/genetic isolate) ancestry individuals	NA
Orru V	GCST90001554	2020-09-14	Nat Genet	Complex genetic signatures in immune cells underlie autoimmunity and inform therapy.	Effector Memory CD8+ T cell Absolute Count	lymphocyte count	-	3395 European		1	http://ftp.ebi.ac.uk/pub/databases/gwas/summary_statistics/GCST90001001-GCST90002000/GCST90001554	no	-	Genome-wide genotyping array	32929287	3,395 Sardinian (founder/genetic isolate) ancestry individuals	NA
Orru V	GCST90001555	2020-09-14	Nat Genet	Complex genetic signatures in immune cells underlie autoimmunity and inform therapy.	Effector Memory CD8+ T cell %CD8+ T cell	lymphocyte count	-	3427 European		1	http://ftp.ebi.ac.uk/pub/databases/gwas/summary_statistics/GCST90001001-GCST90002000/GCST90001555	no	-	Genome-wide genotyping array	32929287	3,427 Sardinian (founder/genetic isolate) ancestry individuals	NA
Orru V	GCST90001556	2020-09-14	Nat Genet	Complex genetic signatures in immune cells underlie autoimmunity and inform therapy.	Effector Memory CD8+ T cell %T cell	lymphocyte count	-	3427 European		1	http://ftp.ebi.ac.uk/pub/databases/gwas/summary_statistics/GCST90001001-GCST90002000/GCST90001556	no	-	Genome-wide genotyping array	32929287	3,427 Sardinian (founder/genetic isolate) ancestry individuals	NA
Orru V	GCST90001557	2020-09-14	Nat Genet	Complex genetic signatures in immune cells underlie autoimmunity and inform therapy.	Terminally Differentiated CD8+ T cell Absolute Count	lymphocyte count	-	3395 European		1	http://ftp.ebi.ac.uk/pub/databases/gwas/summary_statistics/GCST90001001-GCST90002000/GCST90001557	no	-	Genome-wide genotyping array	32929287	3,395 Sardinian (founder/genetic isolate) ancestry individuals	NA
Orru V	GCST90001558	2020-09-14	Nat Genet	Complex genetic signatures in immune cells underlie autoimmunity and inform therapy.	Terminally Differentiated CD8+ T cell %CD8+ T cell	lymphocyte count	-	3427 European		3	http://ftp.ebi.ac.uk/pub/databases/gwas/summary_statistics/GCST90001001-GCST90002000/GCST90001558	no	-	Genome-wide genotyping array	32929287	3,427 Sardinian (founder/genetic isolate) ancestry individuals	NA
Orru V	GCST90001559	2020-09-14	Nat Genet	Complex genetic signatures in immune cells underlie autoimmunity and inform therapy.	Terminally Differentiated CD8+ T cell %T cell	lymphocyte count	-	3427 European		1	http://ftp.ebi.ac.uk/pub/databases/gwas/summary_statistics/GCST90001001-GCST90002000/GCST90001559	no	-	Genome-wide genotyping array	32929287	3,427 Sardinian (founder/genetic isolate) ancestry individuals	NA
Orru V	GCST90001560	2020-09-14	Nat Genet	Complex genetic signatures in immune cells underlie autoimmunity and inform therapy.	CD45RA+ CD8+ T cell Absolute Count	lymphocyte count	-	3395 European		2	http://ftp.ebi.ac.uk/pub/databases/gwas/summary_statistics/GCST90001001-GCST90002000/GCST90001560	no	-	Genome-wide genotyping array	32929287	3,395 Sardinian (founder/genetic isolate) ancestry individuals	NA
Orru V	GCST90001561	2020-09-14	Nat Genet	Complex genetic signatures in immune cells underlie autoimmunity and inform therapy.	CD45RA+ CD8+ T cell %CD8+ T cell	lymphocyte count	-	3427 European		2	http://ftp.ebi.ac.uk/pub/databases/gwas/summary_statistics/GCST90001001-GCST90002000/GCST90001561	no	-	Genome-wide genotyping array	32929287	3,427 Sardinian (founder/genetic isolate) ancestry individuals	NA
Orru V	GCST90001562	2020-09-14	Nat Genet	Complex genetic signatures in immune cells underlie autoimmunity and inform therapy.	CD45RA+ CD8+ T cell %T cell	lymphocyte count	-	3427 European		2	http://ftp.ebi.ac.uk/pub/databases/gwas/summary_statistics/GCST90001001-GCST90002000/GCST90001562	no	-	Genome-wide genotyping array	32929287	3,427 Sardinian (founder/genetic isolate) ancestry individuals	NA
Orru V	GCST90001563	2020-09-14	Nat Genet	Complex genetic signatures in immune cells underlie autoimmunity and inform therapy.	Central Memory CD4-CD8- T cell Absolute Count	lymphocyte count	-	3395 European		0	http://ftp.ebi.ac.uk/pub/databases/gwas/summary_statistics/GCST90001001-GCST90002000/GCST90001563	no	-	Genome-wide genotyping array	32929287	3,395 Sardinian (founder/genetic isolate) ancestry individuals	NA
Orru V	GCST90001564	2020-09-14	Nat Genet	Complex genetic signatures in immune cells underlie autoimmunity and inform therapy.	Central Memory CD4-CD8- T cell %CD4-CD8- T cell	lymphocyte count	-	3427 European		0	http://ftp.ebi.ac.uk/pub/databases/gwas/summary_statistics/GCST90001001-GCST90002000/GCST90001564	no	-	Genome-wide genotyping array	32929287	3,427 Sardinian (founder/genetic isolate) ancestry individuals	NA
Orru V	GCST90001565	2020-09-14	Nat Genet	Complex genetic signatures in immune cells underlie autoimmunity and inform therapy.	Central Memory CD4-CD8- T cell %T cell	lymphocyte count	-	3427 European		0	http://ftp.ebi.ac.uk/pub/databases/gwas/summary_statistics/GCST90001001-GCST90002000/GCST90001565	no	-	Genome-wide genotyping array	32929287	3,427 Sardinian (founder/genetic isolate) ancestry individuals	NA
Orru V	GCST90001566	2020-09-14	Nat Genet	Complex genetic signatures in immune cells underlie autoimmunity and inform therapy.	Naive CD4-CD8- T cell Absolute Count	lymphocyte count	-	3395 European		0	http://ftp.ebi.ac.uk/pub/databases/gwas/summary_statistics/GCST90001001-GCST90002000/GCST90001566	no	-	Genome-wide genotyping array	32929287	3,395 Sardinian (founder/genetic isolate) ancestry individuals	NA
Orru V	GCST90001567	2020-09-14	Nat Genet	Complex genetic signatures in immune cells underlie autoimmunity and inform therapy.	Naive CD4-CD8- T cell %CD4-CD8- T cell	lymphocyte count	-	3427 European		0	http://ftp.ebi.ac.uk/pub/databases/gwas/summary_statistics/GCST90001001-GCST90002000/GCST90001567	no	-	Genome-wide genotyping array	32929287	3,427 Sardinian (founder/genetic isolate) ancestry individuals	NA
Orru V	GCST90001568	2020-09-14	Nat Genet	Complex genetic signatures in immune cells underlie autoimmunity and inform therapy.	Naive CD4-CD8- T cell %T cell	lymphocyte count	-	3427 European		1	http://ftp.ebi.ac.uk/pub/databases/gwas/summary_statistics/GCST90001001-GCST90002000/GCST90001568	no	-	Genome-wide genotyping array	32929287	3,427 Sardinian (founder/genetic isolate) ancestry individuals	NA
Orru V	GCST90001569	2020-09-14	Nat Genet	Complex genetic signatures in immune cells underlie autoimmunity and inform therapy.	Effector Memory CD4-CD8- T cell Absolute Count	lymphocyte count	-	3395 European		5	http://ftp.ebi.ac.uk/pub/databases/gwas/summary_statistics/GCST90001001-GCST90002000/GCST90001569	no	-	Genome-wide genotyping array	32929287	3,395 Sardinian (founder/genetic isolate) ancestry individuals	NA
Orru V	GCST90001570	2020-09-14	Nat Genet	Complex genetic signatures in immune cells underlie autoimmunity and inform therapy.	Effector Memory CD4-CD8- T cell %CD4-CD8- T cell	lymphocyte count	-	3427 European		3	http://ftp.ebi.ac.uk/pub/databases/gwas/summary_statistics/GCST90001001-GCST90002000/GCST90001570	no	-	Genome-wide genotyping array	32929287	3,427 Sardinian (founder/genetic isolate) ancestry individuals	NA
Orru V	GCST90001571	2020-09-14	Nat Genet	Complex genetic signatures in immune cells underlie autoimmunity and inform therapy.	Effector Memory CD4-CD8- T cell %T cell	lymphocyte count	-	3427 European		3	http://ftp.ebi.ac.uk/pub/databases/gwas/summary_statistics/GCST90001001-GCST90002000/GCST90001571	no	-	Genome-wide genotyping array	32929287	3,427 Sardinian (founder/genetic isolate) ancestry individuals	NA
Orru V	GCST90001572	2020-09-14	Nat Genet	Complex genetic signatures in immune cells underlie autoimmunity and inform therapy.	Terminally Differentiated CD4-CD8- T cell Absolute Count	lymphocyte count	-	3395 European		2	http://ftp.ebi.ac.uk/pub/databases/gwas/summary_statistics/GCST90001001-GCST90002000/GCST90001572	no	-	Genome-wide genotyping array	32929287	3,395 Sardinian (founder/genetic isolate) ancestry individuals	NA
Orru V	GCST90001573	2020-09-14	Nat Genet	Complex genetic signatures in immune cells underlie autoimmunity and inform therapy.	Terminally Differentiated CD4-CD8- T cell %CD4-CD8- T cell	lymphocyte count	-	3427 European		1	http://ftp.ebi.ac.uk/pub/databases/gwas/summary_statistics/GCST90001001-GCST90002000/GCST90001573	no	-	Genome-wide genotyping array	32929287	3,427 Sardinian (founder/genetic isolate) ancestry individuals	NA
Orru V	GCST90001744	2020-09-14	Nat Genet	Complex genetic signatures in immune cells underlie autoimmunity and inform therapy.	CD20 on CD20- CD38- B cell	blood protein measurement	-	3606 European		0	http://ftp.ebi.ac.uk/pub/databases/gwas/summary_statistics/GCST90001001-GCST90002000/GCST90001744	no	-	Genome-wide genotyping array	32929287	3,606 Sardinian (founder/genetic isolate) ancestry individuals	NA
Orru V	GCST90001745	2020-09-14	Nat Genet	Complex genetic signatures in immune cells underlie autoimmunity and inform therapy.	CD20 on CD24+ CD27+ B cell	blood protein measurement	-	3657 European		5	http://ftp.ebi.ac.uk/pub/databases/gwas/summary_statistics/GCST90001001-GCST90002000/GCST90001745	no	-	Genome-wide genotyping array	32929287	3,657 Sardinian (founder/genetic isolate) ancestry individuals	NA
Orru V	GCST90001746	2020-09-14	Nat Genet	Complex genetic signatures in immune cells underlie autoimmunity and inform therapy.	CD20 on IgD+ CD24+ B cell	blood protein measurement	-	3657 European		3	http://ftp.ebi.ac.uk/pub/databases/gwas/summary_statistics/GCST90001001-GCST90002000/GCST90001746	no	-	Genome-wide genotyping array	32929287	3,657 Sardinian (founder/genetic isolate) ancestry individuals	NA
Orru V	GCST90001747	2020-09-14	Nat Genet	Complex genetic signatures in immune cells underlie autoimmunity and inform therapy.	CD20 on IgD+ CD24- B cell	blood protein measurement	-	3657 European		5	http://ftp.ebi.ac.uk/pub/databases/gwas/summary_statistics/GCST90001001-GCST90002000/GCST90001747	no	-	Genome-wide genotyping array	32929287	3,657 Sardinian (founder/genetic isolate) ancestry individuals	NA
Orru V	GCST90001748	2020-09-14	Nat Genet	Complex genetic signatures in immune cells underlie autoimmunity and inform therapy.	CD20 on IgD+ CD38- B cell	blood protein measurement	-	3645 European		4	http://ftp.ebi.ac.uk/pub/databases/gwas/summary_statistics/GCST90001001-GCST90002000/GCST90001748	no	-	Genome-wide genotyping array	32929287	3,645 Sardinian (founder/genetic isolate) ancestry individuals	NA
Orru V	GCST90001749	2020-09-14	Nat Genet	Complex genetic signatures in immune cells underlie autoimmunity and inform therapy.	CD20 on IgD+ CD38- naive B cell	blood protein measurement	-	1834 European		0	http://ftp.ebi.ac.uk/pub/databases/gwas/summary_statistics/GCST90001001-GCST90002000/GCST90001749	no	-	Genome-wide genotyping array	32929287	1,834 Sardinian (founder/genetic isolate) ancestry individuals	NA
Orru V	GCST90001750	2020-09-14	Nat Genet	Complex genetic signatures in immune cells underlie autoimmunity and inform therapy.	CD20 on IgD+ CD38- unswitched memory B cell	blood protein measurement	-	1836 European		0	http://ftp.ebi.ac.uk/pub/databases/gwas/summary_statistics/GCST90001001-GCST90002000/GCST90001750	no	-	Genome-wide genotyping array	32929287	1,836 Sardinian (founder/genetic isolate) ancestry individuals	NA
Orru V	GCST90001751	2020-09-14	Nat Genet	Complex genetic signatures in immune cells underlie autoimmunity and inform therapy.	CD20 on IgD+ CD38+ B cell	blood protein measurement	-	3657 European		5	http://ftp.ebi.ac.uk/pub/databases/gwas/summary_statistics/GCST90001001-GCST90002000/GCST90001751	no	-	Genome-wide genotyping array	32929287	3,657 Sardinian (founder/genetic isolate) ancestry individuals	NA
Orru V	GCST90001752	2020-09-14	Nat Genet	Complex genetic signatures in immune cells underlie autoimmunity and inform therapy.	CD20 on IgD+ CD38dim B cell	blood protein measurement	-	3657 European		7	http://ftp.ebi.ac.uk/pub/databases/gwas/summary_statistics/GCST90001001-GCST90002000/GCST90001752	no	-	Genome-wide genotyping array	32929287	3,657 Sardinian (founder/genetic isolate) ancestry individuals	NA
Orru V	GCST90001753	2020-09-14	Nat Genet	Complex genetic signatures in immune cells underlie autoimmunity and inform therapy.	CD20 on IgD- CD24- B cell	blood protein measurement	-	3657 European		2	http://ftp.ebi.ac.uk/pub/databases/gwas/summary_statistics/GCST90001001-GCST90002000/GCST90001753	no	-	Genome-wide genotyping array	32929287	3,657 Sardinian (founder/genetic isolate) ancestry individuals	NA
Orru V	GCST90001754	2020-09-14	Nat Genet	Complex genetic signatures in immune cells underlie autoimmunity and inform therapy.	CD20 on IgD- CD27- B cell	blood protein measurement	-	3657 European		3	http://ftp.ebi.ac.uk/pub/databases/gwas/summary_statistics/GCST90001001-GCST90002000/GCST90001754	no	-	Genome-wide genotyping array	32929287	3,657 Sardinian (founder/genetic isolate) ancestry individuals	NA
Orru V	GCST90001755	2020-09-14	Nat Genet	Complex genetic signatures in immune cells underlie autoimmunity and inform therapy.	CD20 on IgD- CD38- B cell	blood protein measurement	-	3657 European		4	http://ftp.ebi.ac.uk/pub/databases/gwas/summary_statistics/GCST90001001-GCST90002000/GCST90001755	no	-	Genome-wide genotyping array	32929287	3,657 Sardinian (founder/genetic isolate) ancestry individuals	NA
Orru V	GCST90001756	2020-09-14	Nat Genet	Complex genetic signatures in immune cells underlie autoimmunity and inform therapy.	CD20 on IgD- CD38+ B cell	blood protein measurement	-	3659 European		0	http://ftp.ebi.ac.uk/pub/databases/gwas/summary_statistics/GCST90001001-GCST90002000/GCST90001756	no	-	Genome-wide genotyping array	32929287	3,659 Sardinian (founder/genetic isolate) ancestry individuals	NA
Orru V	GCST90001757	2020-09-14	Nat Genet	Complex genetic signatures in immune cells underlie autoimmunity and inform therapy.	CD20 on IgD- CD38dim B cell	blood protein measurement	-	3657 European		6	http://ftp.ebi.ac.uk/pub/databases/gwas/summary_statistics/GCST90001001-GCST90002000/GCST90001757	no	-	Genome-wide genotyping array	32929287	3,657 Sardinian (founder/genetic isolate) ancestry individuals	NA
Orru V	GCST90001758	2020-09-14	Nat Genet	Complex genetic signatures in immune cells underlie autoimmunity and inform therapy.	CD20 on memory B cell	blood protein measurement	-	3657 European		5	http://ftp.ebi.ac.uk/pub/databases/gwas/summary_statistics/GCST90001001-GCST90002000/GCST90001758	no	-	Genome-wide genotyping array	32929287	3,657 Sardinian (founder/genetic isolate) ancestry individuals	NA
Orru V	GCST90001759	2020-09-14	Nat Genet	Complex genetic signatures in immune cells underlie autoimmunity and inform therapy.	CD20 on naive-mature B cell	blood protein measurement	-	3657 European		6	http://ftp.ebi.ac.uk/pub/databases/gwas/summary_statistics/GCST90001001-GCST90002000/GCST90001759	no	-	Genome-wide genotyping array	32929287	3,657 Sardinian (founder/genetic isolate) ancestry individuals	NA
Orru V	GCST90001760	2020-09-14	Nat Genet	Complex genetic signatures in immune cells underlie autoimmunity and inform therapy.	CD20 on unswitched memory B cell	blood protein measurement	-	3657 European		4	http://ftp.ebi.ac.uk/pub/databases/gwas/summary_statistics/GCST90001001-GCST90002000/GCST90001760	no	-	Genome-wide genotyping array	32929287	3,657 Sardinian (founder/genetic isolate) ancestry individuals	NA
Orru V	GCST90001761	2020-09-14	Nat Genet	Complex genetic signatures in immune cells underlie autoimmunity and inform therapy.	CD20 on switched memory B cell	blood protein measurement	-	3657 European		5	http://ftp.ebi.ac.uk/pub/databases/gwas/summary_statistics/GCST90001001-GCST90002000/GCST90001761	no	-	Genome-wide genotyping array	32929287	3,657 Sardinian (founder/genetic isolate) ancestry individuals	NA
Orru V	GCST90001762	2020-09-14	Nat Genet	Complex genetic signatures in immune cells underlie autoimmunity and inform therapy.	CD20 on IgD+ B cell	blood protein measurement	-	3658 European		5	http://ftp.ebi.ac.uk/pub/databases/gwas/summary_statistics/GCST90001001-GCST90002000/GCST90001762	no	-	Genome-wide genotyping array	32929287	3,658 Sardinian (founder/genetic isolate) ancestry individuals	NA
Orru V	GCST90001763	2020-09-14	Nat Genet	Complex genetic signatures in immune cells underlie autoimmunity and inform therapy.	CD20 on transitional B cell	blood protein measurement	-	3657 European		3	http://ftp.ebi.ac.uk/pub/databases/gwas/summary_statistics/GCST90001001-GCST90002000/GCST90001763	no	-	Genome-wide genotyping array	32929287	3,657 Sardinian (founder/genetic isolate) ancestry individuals	NA
Orru V	GCST90001764	2020-09-14	Nat Genet	Complex genetic signatures in immune cells underlie autoimmunity and inform therapy.	CD24 on CD24+ CD27+ B cell	blood protein measurement	-	3654 European		3	http://ftp.ebi.ac.uk/pub/databases/gwas/summary_statistics/GCST90001001-GCST90002000/GCST90001764	no	-	Genome-wide genotyping array	32929287	3,654 Sardinian (founder/genetic isolate) ancestry individuals	NA
Orru V	GCST90001765	2020-09-14	Nat Genet	Complex genetic signatures in immune cells underlie autoimmunity and inform therapy.	CD24 on IgD+ CD24+ B cell	blood protein measurement	-	3655 European		4	http://ftp.ebi.ac.uk/pub/databases/gwas/summary_statistics/GCST90001001-GCST90002000/GCST90001765	no	-	Genome-wide genotyping array	32929287	3,655 Sardinian (founder/genetic isolate) ancestry individuals	NA
Orru V	GCST90001766	2020-09-14	Nat Genet	Complex genetic signatures in immune cells underlie autoimmunity and inform therapy.	CD24 on IgD+ CD38- B cell	blood protein measurement	-	3638 European		1	http://ftp.ebi.ac.uk/pub/databases/gwas/summary_statistics/GCST90001001-GCST90002000/GCST90001766	no	-	Genome-wide genotyping array	32929287	3,638 Sardinian (founder/genetic isolate) ancestry individuals	NA
Orru V	GCST90001767	2020-09-14	Nat Genet	Complex genetic signatures in immune cells underlie autoimmunity and inform therapy.	CD24 on IgD+ CD38- unswitched memory B cell	blood protein measurement	-	1832 European		0	http://ftp.ebi.ac.uk/pub/databases/gwas/summary_statistics/GCST90001001-GCST90002000/GCST90001767	no	-	Genome-wide genotyping array	32929287	1,832 Sardinian (founder/genetic isolate) ancestry individuals	NA
Orru V	GCST90001768	2020-09-14	Nat Genet	Complex genetic signatures in immune cells underlie autoimmunity and inform therapy.	CD24 on IgD+ CD38+ B cell	blood protein measurement	-	3655 European		1	http://ftp.ebi.ac.uk/pub/databases/gwas/summary_statistics/GCST90001001-GCST90002000/GCST90001768	no	-	Genome-wide genotyping array	32929287	3,655 Sardinian (founder/genetic isolate) ancestry individuals	NA
Orru V	GCST90001794	2020-09-14	Nat Genet	Complex genetic signatures in immune cells underlie autoimmunity and inform therapy.	CD25 on IgD+ B cell	blood protein measurement	-	3658 European		1	http://ftp.ebi.ac.uk/pub/databases/gwas/summary_statistics/GCST90001001-GCST90002000/GCST90001794	no	-	Genome-wide genotyping array	32929287	3,658 Sardinian (founder/genetic isolate) ancestry individuals	NA
Orru V	GCST90001795	2020-09-14	Nat Genet	Complex genetic signatures in immune cells underlie autoimmunity and inform therapy.	CD25 on transitional B cell	blood protein measurement	-	3657 European		2	http://ftp.ebi.ac.uk/pub/databases/gwas/summary_statistics/GCST90001001-GCST90002000/GCST90001795	no	-	Genome-wide genotyping array	32929287	3,657 Sardinian (founder/genetic isolate) ancestry individuals	NA
Orru V	GCST90001796	2020-09-14	Nat Genet	Complex genetic signatures in immune cells underlie autoimmunity and inform therapy.	CD27 on CD20- B cell	blood protein measurement	-	3634 European		0	http://ftp.ebi.ac.uk/pub/databases/gwas/summary_statistics/GCST90001001-GCST90002000/GCST90001796	no	-	Genome-wide genotyping array	32929287	3,634 Sardinian (founder/genetic isolate) ancestry individuals	NA
Orru V	GCST90001797	2020-09-14	Nat Genet	Complex genetic signatures in immune cells underlie autoimmunity and inform therapy.	CD27 on CD20- CD38- B cell	blood protein measurement	-	3592 European		0	http://ftp.ebi.ac.uk/pub/databases/gwas/summary_statistics/GCST90001001-GCST90002000/GCST90001797	no	-	Genome-wide genotyping array	32929287	3,592 Sardinian (founder/genetic isolate) ancestry individuals	NA
Orru V	GCST90001798	2020-09-14	Nat Genet	Complex genetic signatures in immune cells underlie autoimmunity and inform therapy.	CD27 on CD24+ CD27+ B cell	blood protein measurement	-	3657 European		6	http://ftp.ebi.ac.uk/pub/databases/gwas/summary_statistics/GCST90001001-GCST90002000/GCST90001798	no	-	Genome-wide genotyping array	32929287	3,657 Sardinian (founder/genetic isolate) ancestry individuals	NA
Orru V	GCST90001799	2020-09-14	Nat Genet	Complex genetic signatures in immune cells underlie autoimmunity and inform therapy.	CD27 on T cell	blood protein measurement	-	1838 European		0	http://ftp.ebi.ac.uk/pub/databases/gwas/summary_statistics/GCST90001001-GCST90002000/GCST90001799	no	-	Genome-wide genotyping array	32929287	1,838 Sardinian (founder/genetic isolate) ancestry individuals	NA
Orru V	GCST90001800	2020-09-14	Nat Genet	Complex genetic signatures in immune cells underlie autoimmunity and inform therapy.	CD27 on IgD+ CD24+ B cell	blood protein measurement	-	3656 European		5	http://ftp.ebi.ac.uk/pub/databases/gwas/summary_statistics/GCST90001001-GCST90002000/GCST90001800	no	-	Genome-wide genotyping array	32929287	3,656 Sardinian (founder/genetic isolate) ancestry individuals	NA
Orru V	GCST90001801	2020-09-14	Nat Genet	Complex genetic signatures in immune cells underlie autoimmunity and inform therapy.	CD27 on IgD+ CD38- unswitched memory B cell	blood protein measurement	-	1836 European		0	http://ftp.ebi.ac.uk/pub/databases/gwas/summary_statistics/GCST90001001-GCST90002000/GCST90001801	no	-	Genome-wide genotyping array	32929287	1,836 Sardinian (founder/genetic isolate) ancestry individuals	NA
Orru V	GCST90001802	2020-09-14	Nat Genet	Complex genetic signatures in immune cells underlie autoimmunity and inform therapy.	CD27 on IgD- CD38- B cell	blood protein measurement	-	3657 European		4	http://ftp.ebi.ac.uk/pub/databases/gwas/summary_statistics/GCST90001001-GCST90002000/GCST90001802	no	-	Genome-wide genotyping array	32929287	3,657 Sardinian (founder/genetic isolate) ancestry individuals	NA
Orru V	GCST90001803	2020-09-14	Nat Genet	Complex genetic signatures in immune cells underlie autoimmunity and inform therapy.	CD27 on IgD- CD38+ B cell	blood protein measurement	-	3642 European		2	http://ftp.ebi.ac.uk/pub/databases/gwas/summary_statistics/GCST90001001-GCST90002000/GCST90001803	no	-	Genome-wide genotyping array	32929287	3,642 Sardinian (founder/genetic isolate) ancestry individuals	NA
Orru V	GCST90001804	2020-09-14	Nat Genet	Complex genetic signatures in immune cells underlie autoimmunity and inform therapy.	CD27 on IgD- CD38dim B cell	blood protein measurement	-	3657 European		5	http://ftp.ebi.ac.uk/pub/databases/gwas/summary_statistics/GCST90001001-GCST90002000/GCST90001804	no	-	Genome-wide genotyping array	32929287	3,657 Sardinian (founder/genetic isolate) ancestry individuals	NA
Orru V	GCST90001805	2020-09-14	Nat Genet	Complex genetic signatures in immune cells underlie autoimmunity and inform therapy.	CD27 on memory B cell	blood protein measurement	-	3657 European		3	http://ftp.ebi.ac.uk/pub/databases/gwas/summary_statistics/GCST90001001-GCST90002000/GCST90001805	no	-	Genome-wide genotyping array	32929287	3,657 Sardinian (founder/genetic isolate) ancestry individuals	NA
Orru V	GCST90001806	2020-09-14	Nat Genet	Complex genetic signatures in immune cells underlie autoimmunity and inform therapy.	CD27 on unswitched memory B cell	blood protein measurement	-	3656 European		6	http://ftp.ebi.ac.uk/pub/databases/gwas/summary_statistics/GCST90001001-GCST90002000/GCST90001806	no	-	Genome-wide genotyping array	32929287	3,656 Sardinian (founder/genetic isolate) ancestry individuals	NA
Orru V	GCST90001807	2020-09-14	Nat Genet	Complex genetic signatures in immune cells underlie autoimmunity and inform therapy.	CD27 on Plasma Blast-Plasma Cell	blood protein measurement	-	3651 European		2	http://ftp.ebi.ac.uk/pub/databases/gwas/summary_statistics/GCST90001001-GCST90002000/GCST90001807	no	-	Genome-wide genotyping array	32929287	3,651 Sardinian (founder/genetic isolate) ancestry individuals	NA
Orru V	GCST90001808	2020-09-14	Nat Genet	Complex genetic signatures in immune cells underlie autoimmunity and inform therapy.	CD27 on switched memory B cell	blood protein measurement	-	3657 European		6	http://ftp.ebi.ac.uk/pub/databases/gwas/summary_statistics/GCST90001001-GCST90002000/GCST90001808	no	-	Genome-wide genotyping array	32929287	3,657 Sardinian (founder/genetic isolate) ancestry individuals	NA
Orru V	GCST90001809	2020-09-14	Nat Genet	Complex genetic signatures in immune cells underlie autoimmunity and inform therapy.	CD38 on CD20- B cell	blood protein measurement	-	3630 European		0	http://ftp.ebi.ac.uk/pub/databases/gwas/summary_statistics/GCST90001001-GCST90002000/GCST90001809	no	-	Genome-wide genotyping array	32929287	3,630 Sardinian (founder/genetic isolate) ancestry individuals	NA
Orru V	GCST90001810	2020-09-14	Nat Genet	Complex genetic signatures in immune cells underlie autoimmunity and inform therapy.	CD38 on CD3- CD19-	blood protein measurement	-	1834 European		0	http://ftp.ebi.ac.uk/pub/databases/gwas/summary_statistics/GCST90001001-GCST90002000/GCST90001810	no	-	Genome-wide genotyping array	32929287	1,834 Sardinian (founder/genetic isolate) ancestry individuals	NA
Orru V	GCST90001811	2020-09-14	Nat Genet	Complex genetic signatures in immune cells underlie autoimmunity and inform therapy.	CD38 on IgD+ CD24- B cell	blood protein measurement	-	3656 European		1	http://ftp.ebi.ac.uk/pub/databases/gwas/summary_statistics/GCST90001001-GCST90002000/GCST90001811	no	-	Genome-wide genotyping array	32929287	3,656 Sardinian (founder/genetic isolate) ancestry individuals	NA
Orru V	GCST90001812	2020-09-14	Nat Genet	Complex genetic signatures in immune cells underlie autoimmunity and inform therapy.	CD38 on IgD+ CD38+ B cell	blood protein measurement	-	3652 European		3	http://ftp.ebi.ac.uk/pub/databases/gwas/summary_statistics/GCST90001001-GCST90002000/GCST90001812	no	-	Genome-wide genotyping array	32929287	3,652 Sardinian (founder/genetic isolate) ancestry individuals	NA
Orru V	GCST90001813	2020-09-14	Nat Genet	Complex genetic signatures in immune cells underlie autoimmunity and inform therapy.	CD38 on IgD+ CD38dim B cell	blood protein measurement	-	3654 European		1	http://ftp.ebi.ac.uk/pub/databases/gwas/summary_statistics/GCST90001001-GCST90002000/GCST90001813	no	-	Genome-wide genotyping array	32929287	3,654 Sardinian (founder/genetic isolate) ancestry individuals	NA
Orru V	GCST90001814	2020-09-14	Nat Genet	Complex genetic signatures in immune cells underlie autoimmunity and inform therapy.	CD38 on IgD- CD38+ B cell	blood protein measurement	-	3644 European		0	http://ftp.ebi.ac.uk/pub/databases/gwas/summary_statistics/GCST90001001-GCST90002000/GCST90001814	no	-	Genome-wide genotyping array	32929287	3,644 Sardinian (founder/genetic isolate) ancestry individuals	NA
Orru V	GCST90001815	2020-09-14	Nat Genet	Complex genetic signatures in immune cells underlie autoimmunity and inform therapy.	CD38 on IgD- CD38dim B cell	blood protein measurement	-	3657 European		1	http://ftp.ebi.ac.uk/pub/databases/gwas/summary_statistics/GCST90001001-GCST90002000/GCST90001815	no	-	Genome-wide genotyping array	32929287	3,657 Sardinian (founder/genetic isolate) ancestry individuals	NA
Orru V	GCST90001816	2020-09-14	Nat Genet	Complex genetic signatures in immune cells underlie autoimmunity and inform therapy.	CD38 on naive-mature B cell	blood protein measurement	-	3656 European		1	http://ftp.ebi.ac.uk/pub/databases/gwas/summary_statistics/GCST90001001-GCST90002000/GCST90001816	no	-	Genome-wide genotyping array	32929287	3,656 Sardinian (founder/genetic isolate) ancestry individuals	NA
Orru V	GCST90001817	2020-09-14	Nat Genet	Complex genetic signatures in immune cells underlie autoimmunity and inform therapy.	CD38 on Plasma Blast-Plasma Cell	blood protein measurement	-	3655 European		0	http://ftp.ebi.ac.uk/pub/databases/gwas/summary_statistics/GCST90001001-GCST90002000/GCST90001817	no	-	Genome-wide genotyping array	32929287	3,655 Sardinian (founder/genetic isolate) ancestry individuals	NA
Orru V	GCST90001818	2020-09-14	Nat Genet	Complex genetic signatures in immune cells underlie autoimmunity and inform therapy.	CD38 on IgD+ B cell	blood protein measurement	-	3658 European		1	http://ftp.ebi.ac.uk/pub/databases/gwas/summary_statistics/GCST90001001-GCST90002000/GCST90001818	no	-	Genome-wide genotyping array	32929287	3,658 Sardinian (founder/genetic isolate) ancestry individuals	NA
Orru V	GCST90001769	2020-09-14	Nat Genet	Complex genetic signatures in immune cells underlie autoimmunity and inform therapy.	CD24 on IgD- CD38- B cell	blood protein measurement	-	3648 European		1	http://ftp.ebi.ac.uk/pub/databases/gwas/summary_statistics/GCST90001001-GCST90002000/GCST90001769	no	-	Genome-wide genotyping array	32929287	3,648 Sardinian (founder/genetic isolate) ancestry individuals	NA
Orru V	GCST90001770	2020-09-14	Nat Genet	Complex genetic signatures in immune cells underlie autoimmunity and inform therapy.	CD24 on IgD- CD38dim B cell	blood protein measurement	-	3649 European		1	http://ftp.ebi.ac.uk/pub/databases/gwas/summary_statistics/GCST90001001-GCST90002000/GCST90001770	no	-	Genome-wide genotyping array	32929287	3,649 Sardinian (founder/genetic isolate) ancestry individuals	NA
Orru V	GCST90001771	2020-09-14	Nat Genet	Complex genetic signatures in immune cells underlie autoimmunity and inform therapy.	CD24 on memory B cell	blood protein measurement	-	3653 European		2	http://ftp.ebi.ac.uk/pub/databases/gwas/summary_statistics/GCST90001001-GCST90002000/GCST90001771	no	-	Genome-wide genotyping array	32929287	3,653 Sardinian (founder/genetic isolate) ancestry individuals	NA
Orru V	GCST90001772	2020-09-14	Nat Genet	Complex genetic signatures in immune cells underlie autoimmunity and inform therapy.	CD24 on unswitched memory B cell	blood protein measurement	-	3655 European		2	http://ftp.ebi.ac.uk/pub/databases/gwas/summary_statistics/GCST90001001-GCST90002000/GCST90001772	no	-	Genome-wide genotyping array	32929287	3,655 Sardinian (founder/genetic isolate) ancestry individuals	NA
Orru V	GCST90001773	2020-09-14	Nat Genet	Complex genetic signatures in immune cells underlie autoimmunity and inform therapy.	CD24 on switched memory B cell	blood protein measurement	-	3652 European		1	http://ftp.ebi.ac.uk/pub/databases/gwas/summary_statistics/GCST90001001-GCST90002000/GCST90001773	no	-	Genome-wide genotyping array	32929287	3,652 Sardinian (founder/genetic isolate) ancestry individuals	NA
Orru V	GCST90001774	2020-09-14	Nat Genet	Complex genetic signatures in immune cells underlie autoimmunity and inform therapy.	CD24 on transitional B cell	blood protein measurement	-	3656 European		1	http://ftp.ebi.ac.uk/pub/databases/gwas/summary_statistics/GCST90001001-GCST90002000/GCST90001774	no	-	Genome-wide genotyping array	32929287	3,656 Sardinian (founder/genetic isolate) ancestry individuals	NA
Orru V	GCST90001775	2020-09-14	Nat Genet	Complex genetic signatures in immune cells underlie autoimmunity and inform therapy.	CD25 on B cell	blood protein measurement	-	3660 European		2	http://ftp.ebi.ac.uk/pub/databases/gwas/summary_statistics/GCST90001001-GCST90002000/GCST90001775	no	-	Genome-wide genotyping array	32929287	3,660 Sardinian (founder/genetic isolate) ancestry individuals	NA
Orru V	GCST90001776	2020-09-14	Nat Genet	Complex genetic signatures in immune cells underlie autoimmunity and inform therapy.	CD25 on CD20- CD38- B cell	blood protein measurement	-	3505 European		0	http://ftp.ebi.ac.uk/pub/databases/gwas/summary_statistics/GCST90001001-GCST90002000/GCST90001776	no	-	Genome-wide genotyping array	32929287	3,505 Sardinian (founder/genetic isolate) ancestry individuals	NA
Orru V	GCST90001777	2020-09-14	Nat Genet	Complex genetic signatures in immune cells underlie autoimmunity and inform therapy.	CD25 on CD24+ CD27+ B cell	blood protein measurement	-	3657 European		2	http://ftp.ebi.ac.uk/pub/databases/gwas/summary_statistics/GCST90001001-GCST90002000/GCST90001777	no	-	Genome-wide genotyping array	32929287	3,657 Sardinian (founder/genetic isolate) ancestry individuals	NA
Orru V	GCST90001778	2020-09-14	Nat Genet	Complex genetic signatures in immune cells underlie autoimmunity and inform therapy.	CD25 on IgD+ CD24+ B cell	blood protein measurement	-	3657 European		1	http://ftp.ebi.ac.uk/pub/databases/gwas/summary_statistics/GCST90001001-GCST90002000/GCST90001778	no	-	Genome-wide genotyping array	32929287	3,657 Sardinian (founder/genetic isolate) ancestry individuals	NA
Orru V	GCST90001779	2020-09-14	Nat Genet	Complex genetic signatures in immune cells underlie autoimmunity and inform therapy.	CD25 on IgD+ CD24- B cell	blood protein measurement	-	3657 European		3	http://ftp.ebi.ac.uk/pub/databases/gwas/summary_statistics/GCST90001001-GCST90002000/GCST90001779	no	-	Genome-wide genotyping array	32929287	3,657 Sardinian (founder/genetic isolate) ancestry individuals	NA
Orru V	GCST90001780	2020-09-14	Nat Genet	Complex genetic signatures in immune cells underlie autoimmunity and inform therapy.	CD25 on IgD+ CD38- B cell	blood protein measurement	-	3642 European		2	http://ftp.ebi.ac.uk/pub/databases/gwas/summary_statistics/GCST90001001-GCST90002000/GCST90001780	no	-	Genome-wide genotyping array	32929287	3,642 Sardinian (founder/genetic isolate) ancestry individuals	NA
Orru V	GCST90001781	2020-09-14	Nat Genet	Complex genetic signatures in immune cells underlie autoimmunity and inform therapy.	CD25 on IgD+ CD38- naive B cell	blood protein measurement	-	1835 European		0	http://ftp.ebi.ac.uk/pub/databases/gwas/summary_statistics/GCST90001001-GCST90002000/GCST90001781	no	-	Genome-wide genotyping array	32929287	1,835 Sardinian (founder/genetic isolate) ancestry individuals	NA
Orru V	GCST90001782	2020-09-14	Nat Genet	Complex genetic signatures in immune cells underlie autoimmunity and inform therapy.	CD25 on IgD+ CD38- unswitched memory B cell	blood protein measurement	-	1837 European		0	http://ftp.ebi.ac.uk/pub/databases/gwas/summary_statistics/GCST90001001-GCST90002000/GCST90001782	no	-	Genome-wide genotyping array	32929287	1,837 Sardinian (founder/genetic isolate) ancestry individuals	NA
Orru V	GCST90001783	2020-09-14	Nat Genet	Complex genetic signatures in immune cells underlie autoimmunity and inform therapy.	CD25 on IgD+ CD38+ B cell	blood protein measurement	-	3656 European		3	http://ftp.ebi.ac.uk/pub/databases/gwas/summary_statistics/GCST90001001-GCST90002000/GCST90001783	no	-	Genome-wide genotyping array	32929287	3,656 Sardinian (founder/genetic isolate) ancestry individuals	NA
Orru V	GCST90001784	2020-09-14	Nat Genet	Complex genetic signatures in immune cells underlie autoimmunity and inform therapy.	CD25 on IgD+ CD38dim B cell	blood protein measurement	-	3657 European		2	http://ftp.ebi.ac.uk/pub/databases/gwas/summary_statistics/GCST90001001-GCST90002000/GCST90001784	no	-	Genome-wide genotyping array	32929287	3,657 Sardinian (founder/genetic isolate) ancestry individuals	NA
Orru V	GCST90001785	2020-09-14	Nat Genet	Complex genetic signatures in immune cells underlie autoimmunity and inform therapy.	CD25 on IgD- CD24- B cell	blood protein measurement	-	3649 European		2	http://ftp.ebi.ac.uk/pub/databases/gwas/summary_statistics/GCST90001001-GCST90002000/GCST90001785	no	-	Genome-wide genotyping array	32929287	3,649 Sardinian (founder/genetic isolate) ancestry individuals	NA
Orru V	GCST90001786	2020-09-14	Nat Genet	Complex genetic signatures in immune cells underlie autoimmunity and inform therapy.	CD25 on IgD- CD27- B cell	blood protein measurement	-	3651 European		2	http://ftp.ebi.ac.uk/pub/databases/gwas/summary_statistics/GCST90001001-GCST90002000/GCST90001786	no	-	Genome-wide genotyping array	32929287	3,651 Sardinian (founder/genetic isolate) ancestry individuals	NA
Orru V	GCST90001787	2020-09-14	Nat Genet	Complex genetic signatures in immune cells underlie autoimmunity and inform therapy.	CD25 on IgD- CD38- B cell	blood protein measurement	-	3657 European		2	http://ftp.ebi.ac.uk/pub/databases/gwas/summary_statistics/GCST90001001-GCST90002000/GCST90001787	no	-	Genome-wide genotyping array	32929287	3,657 Sardinian (founder/genetic isolate) ancestry individuals	NA
Orru V	GCST90001788	2020-09-14	Nat Genet	Complex genetic signatures in immune cells underlie autoimmunity and inform therapy.	CD25 on IgD- CD38+ B cell	blood protein measurement	-	3656 European		0	http://ftp.ebi.ac.uk/pub/databases/gwas/summary_statistics/GCST90001001-GCST90002000/GCST90001788	no	-	Genome-wide genotyping array	32929287	3,656 Sardinian (founder/genetic isolate) ancestry individuals	NA
Orru V	GCST90001789	2020-09-14	Nat Genet	Complex genetic signatures in immune cells underlie autoimmunity and inform therapy.	CD25 on IgD- CD38dim B cell	blood protein measurement	-	3657 European		2	http://ftp.ebi.ac.uk/pub/databases/gwas/summary_statistics/GCST90001001-GCST90002000/GCST90001789	no	-	Genome-wide genotyping array	32929287	3,657 Sardinian (founder/genetic isolate) ancestry individuals	NA
Orru V	GCST90001790	2020-09-14	Nat Genet	Complex genetic signatures in immune cells underlie autoimmunity and inform therapy.	CD25 on memory B cell	blood protein measurement	-	3657 European		2	http://ftp.ebi.ac.uk/pub/databases/gwas/summary_statistics/GCST90001001-GCST90002000/GCST90001790	no	-	Genome-wide genotyping array	32929287	3,657 Sardinian (founder/genetic isolate) ancestry individuals	NA
Orru V	GCST90001791	2020-09-14	Nat Genet	Complex genetic signatures in immune cells underlie autoimmunity and inform therapy.	CD25 on naive-mature B cell	blood protein measurement	-	3657 European		3	http://ftp.ebi.ac.uk/pub/databases/gwas/summary_statistics/GCST90001001-GCST90002000/GCST90001791	no	-	Genome-wide genotyping array	32929287	3,657 Sardinian (founder/genetic isolate) ancestry individuals	NA
Orru V	GCST90001792	2020-09-14	Nat Genet	Complex genetic signatures in immune cells underlie autoimmunity and inform therapy.	CD25 on unswitched memory B cell	blood protein measurement	-	3657 European		2	http://ftp.ebi.ac.uk/pub/databases/gwas/summary_statistics/GCST90001001-GCST90002000/GCST90001792	no	-	Genome-wide genotyping array	32929287	3,657 Sardinian (founder/genetic isolate) ancestry individuals	NA
Orru V	GCST90001793	2020-09-14	Nat Genet	Complex genetic signatures in immune cells underlie autoimmunity and inform therapy.	CD25 on switched memory B cell	blood protein measurement	-	3657 European		1	http://ftp.ebi.ac.uk/pub/databases/gwas/summary_statistics/GCST90001001-GCST90002000/GCST90001793	no	-	Genome-wide genotyping array	32929287	3,657 Sardinian (founder/genetic isolate) ancestry individuals	NA
Orru V	GCST90001958	2020-09-14	Nat Genet	Complex genetic signatures in immune cells underlie autoimmunity and inform therapy.	CD4 on monocyte	blood protein measurement	-	3112 European		3	http://ftp.ebi.ac.uk/pub/databases/gwas/summary_statistics/GCST90001001-GCST90002000/GCST90001958	no	-	Genome-wide genotyping array	32929287	3,112 Sardinian (founder/genetic isolate) ancestry individuals	NA
Orru V	GCST90001959	2020-09-14	Nat Genet	Complex genetic signatures in immune cells underlie autoimmunity and inform therapy.	CD4 on HLA DR+ CD4+ T cell	blood protein measurement	-	3060 European		1	http://ftp.ebi.ac.uk/pub/databases/gwas/summary_statistics/GCST90001001-GCST90002000/GCST90001959	no	-	Genome-wide genotyping array	32929287	3,060 Sardinian (founder/genetic isolate) ancestry individuals	NA
Orru V	GCST90001960	2020-09-14	Nat Genet	Complex genetic signatures in immune cells underlie autoimmunity and inform therapy.	CD25 on CD4+ T cell	blood protein measurement	-	2920 European		1	http://ftp.ebi.ac.uk/pub/databases/gwas/summary_statistics/GCST90001001-GCST90002000/GCST90001960	no	-	Genome-wide genotyping array	32929287	2,920 Sardinian (founder/genetic isolate) ancestry individuals	NA
Orru V	GCST90001961	2020-09-14	Nat Genet	Complex genetic signatures in immune cells underlie autoimmunity and inform therapy.	CD25 on CD39+ CD4+ T cell	blood protein measurement	-	2920 European		3	http://ftp.ebi.ac.uk/pub/databases/gwas/summary_statistics/GCST90001001-GCST90002000/GCST90001961	no	-	Genome-wide genotyping array	32929287	2,920 Sardinian (founder/genetic isolate) ancestry individuals	NA
Orru V	GCST90001962	2020-09-14	Nat Genet	Complex genetic signatures in immune cells underlie autoimmunity and inform therapy.	CD25 on CD28+ CD4+ T cell	blood protein measurement	-	2920 European		2	http://ftp.ebi.ac.uk/pub/databases/gwas/summary_statistics/GCST90001001-GCST90002000/GCST90001962	no	-	Genome-wide genotyping array	32929287	2,920 Sardinian (founder/genetic isolate) ancestry individuals	NA
Orru V	GCST90001963	2020-09-14	Nat Genet	Complex genetic signatures in immune cells underlie autoimmunity and inform therapy.	FSC-A on myeloid Dendritic Cell	blood protein measurement	-	2872 European		3	http://ftp.ebi.ac.uk/pub/databases/gwas/summary_statistics/GCST90001001-GCST90002000/GCST90001963	no	-	Genome-wide genotyping array	32929287	2,872 Sardinian (founder/genetic isolate) ancestry individuals	NA
Orru V	GCST90001964	2020-09-14	Nat Genet	Complex genetic signatures in immune cells underlie autoimmunity and inform therapy.	FSC-A on plasmacytoid Dendritic Cell	blood protein measurement	-	2872 European		3	http://ftp.ebi.ac.uk/pub/databases/gwas/summary_statistics/GCST90001001-GCST90002000/GCST90001964	no	-	Genome-wide genotyping array	32929287	2,872 Sardinian (founder/genetic isolate) ancestry individuals	NA
Orru V	GCST90001965	2020-09-14	Nat Genet	Complex genetic signatures in immune cells underlie autoimmunity and inform therapy.	FSC-A on monocyte	blood protein measurement	-	2850 European		2	http://ftp.ebi.ac.uk/pub/databases/gwas/summary_statistics/GCST90001001-GCST90002000/GCST90001965	no	-	Genome-wide genotyping array	32929287	2,850 Sardinian (founder/genetic isolate) ancestry individuals	NA
Orru V	GCST90001966	2020-09-14	Nat Genet	Complex genetic signatures in immune cells underlie autoimmunity and inform therapy.	FSC-A on granulocyte	blood protein measurement	-	2850 European		1	http://ftp.ebi.ac.uk/pub/databases/gwas/summary_statistics/GCST90001001-GCST90002000/GCST90001966	no	-	Genome-wide genotyping array	32929287	2,850 Sardinian (founder/genetic isolate) ancestry individuals	NA
Orru V	GCST90001967	2020-09-14	Nat Genet	Complex genetic signatures in immune cells underlie autoimmunity and inform therapy.	FSC-A on CD14+ monocyte	blood protein measurement	-	3112 European		1	http://ftp.ebi.ac.uk/pub/databases/gwas/summary_statistics/GCST90001001-GCST90002000/GCST90001967	no	-	Genome-wide genotyping array	32929287	3,112 Sardinian (founder/genetic isolate) ancestry individuals	NA
Orru V	GCST90001968	2020-09-14	Nat Genet	Complex genetic signatures in immune cells underlie autoimmunity and inform therapy.	FSC-A on B cell	blood protein measurement	-	3112 European		0	http://ftp.ebi.ac.uk/pub/databases/gwas/summary_statistics/GCST90001001-GCST90002000/GCST90001968	no	-	Genome-wide genotyping array	32929287	3,112 Sardinian (founder/genetic isolate) ancestry individuals	NA
Orru V	GCST90001969	2020-09-14	Nat Genet	Complex genetic signatures in immune cells underlie autoimmunity and inform therapy.	FSC-A on Natural Killer	blood protein measurement	-	3113 European		4	http://ftp.ebi.ac.uk/pub/databases/gwas/summary_statistics/GCST90001001-GCST90002000/GCST90001969	no	-	Genome-wide genotyping array	32929287	3,113 Sardinian (founder/genetic isolate) ancestry individuals	NA
Orru V	GCST90001970	2020-09-14	Nat Genet	Complex genetic signatures in immune cells underlie autoimmunity and inform therapy.	FSC-A on HLA DR+ Natural Killer	blood protein measurement	-	2971 European		3	http://ftp.ebi.ac.uk/pub/databases/gwas/summary_statistics/GCST90001001-GCST90002000/GCST90001970	no	-	Genome-wide genotyping array	32929287	2,971 Sardinian (founder/genetic isolate) ancestry individuals	NA
Orru V	GCST90001971	2020-09-14	Nat Genet	Complex genetic signatures in immune cells underlie autoimmunity and inform therapy.	FSC-A on lymphocyte	blood protein measurement	-	3113 European		0	http://ftp.ebi.ac.uk/pub/databases/gwas/summary_statistics/GCST90001001-GCST90002000/GCST90001971	no	-	Genome-wide genotyping array	32929287	3,113 Sardinian (founder/genetic isolate) ancestry individuals	NA
Orru V	GCST90001972	2020-09-14	Nat Genet	Complex genetic signatures in immune cells underlie autoimmunity and inform therapy.	FSC-A on T cell	blood protein measurement	-	3113 European		0	http://ftp.ebi.ac.uk/pub/databases/gwas/summary_statistics/GCST90001001-GCST90002000/GCST90001972	no	-	Genome-wide genotyping array	32929287	3,113 Sardinian (founder/genetic isolate) ancestry individuals	NA
Orru V	GCST90001973	2020-09-14	Nat Genet	Complex genetic signatures in immune cells underlie autoimmunity and inform therapy.	FSC-A on CD4+ T cell	blood protein measurement	-	3113 European		1	http://ftp.ebi.ac.uk/pub/databases/gwas/summary_statistics/GCST90001001-GCST90002000/GCST90001973	no	-	Genome-wide genotyping array	32929287	3,113 Sardinian (founder/genetic isolate) ancestry individuals	NA
Orru V	GCST90001974	2020-09-14	Nat Genet	Complex genetic signatures in immune cells underlie autoimmunity and inform therapy.	FSC-A on CD8+ T cell	blood protein measurement	-	3113 European		1	http://ftp.ebi.ac.uk/pub/databases/gwas/summary_statistics/GCST90001001-GCST90002000/GCST90001974	no	-	Genome-wide genotyping array	32929287	3,113 Sardinian (founder/genetic isolate) ancestry individuals	NA
Orru V	GCST90001975	2020-09-14	Nat Genet	Complex genetic signatures in immune cells underlie autoimmunity and inform therapy.	FSC-A on HLA DR+ T cell	blood protein measurement	-	3060 European		0	http://ftp.ebi.ac.uk/pub/databases/gwas/summary_statistics/GCST90001001-GCST90002000/GCST90001975	no	-	Genome-wide genotyping array	32929287	3,060 Sardinian (founder/genetic isolate) ancestry individuals	NA
Orru V	GCST90001976	2020-09-14	Nat Genet	Complex genetic signatures in immune cells underlie autoimmunity and inform therapy.	FSC-A on Natural Killer T	blood protein measurement	-	3113 European		2	http://ftp.ebi.ac.uk/pub/databases/gwas/summary_statistics/GCST90001001-GCST90002000/GCST90001976	no	-	Genome-wide genotyping array	32929287	3,113 Sardinian (founder/genetic isolate) ancestry individuals	NA
Orru V	GCST90001977	2020-09-14	Nat Genet	Complex genetic signatures in immune cells underlie autoimmunity and inform therapy.	FSC-A on HLA DR+ CD4+ T cell	blood protein measurement	-	3060 European		0	http://ftp.ebi.ac.uk/pub/databases/gwas/summary_statistics/GCST90001001-GCST90002000/GCST90001977	no	-	Genome-wide genotyping array	32929287	3,060 Sardinian (founder/genetic isolate) ancestry individuals	NA
Orru V	GCST90001978	2020-09-14	Nat Genet	Complex genetic signatures in immune cells underlie autoimmunity and inform therapy.	FSC-A on HLA DR+ CD8+ T cell	blood protein measurement	-	3060 European		0	http://ftp.ebi.ac.uk/pub/databases/gwas/summary_statistics/GCST90001001-GCST90002000/GCST90001978	no	-	Genome-wide genotyping array	32929287	3,060 Sardinian (founder/genetic isolate) ancestry individuals	NA
Orru V	GCST90001979	2020-09-14	Nat Genet	Complex genetic signatures in immune cells underlie autoimmunity and inform therapy.	CD16 on CD14- CD16+ monocyte	blood protein measurement	-	3620 European		1	http://ftp.ebi.ac.uk/pub/databases/gwas/summary_statistics/GCST90001001-GCST90002000/GCST90001979	no	-	Genome-wide genotyping array	32929287	3,620 Sardinian (founder/genetic isolate) ancestry individuals	NA
Orru V	GCST90001448	2020-09-14	Nat Genet	Complex genetic signatures in immune cells underlie autoimmunity and inform therapy.	CD11c+ monocyte Absolute Count	leukocyte count	-	3020 European		0	http://ftp.ebi.ac.uk/pub/databases/gwas/summary_statistics/GCST90001001-GCST90002000/GCST90001448	no	-	Genome-wide genotyping array	32929287	3,020 Sardinian (founder/genetic isolate) ancestry individuals	NA
Orru V	GCST90001449	2020-09-14	Nat Genet	Complex genetic signatures in immune cells underlie autoimmunity and inform therapy.	CD11c+ monocyte %monocyte	leukocyte count	-	3043 European		0	http://ftp.ebi.ac.uk/pub/databases/gwas/summary_statistics/GCST90001001-GCST90002000/GCST90001449	no	-	Genome-wide genotyping array	32929287	3,043 Sardinian (founder/genetic isolate) ancestry individuals	NA
Orru V	GCST90001450	2020-09-14	Nat Genet	Complex genetic signatures in immune cells underlie autoimmunity and inform therapy.	CD62L- monocyte Absolute Count	leukocyte count	-	3019 European		4	http://ftp.ebi.ac.uk/pub/databases/gwas/summary_statistics/GCST90001001-GCST90002000/GCST90001450	no	-	Genome-wide genotyping array	32929287	3,019 Sardinian (founder/genetic isolate) ancestry individuals	NA
Orru V	GCST90001933	2020-09-14	Nat Genet	Complex genetic signatures in immune cells underlie autoimmunity and inform therapy.	CD25 on CD45RA- CD4 not regulatory T cell	blood protein measurement	-	3435 European		3	http://ftp.ebi.ac.uk/pub/databases/gwas/summary_statistics/GCST90001001-GCST90002000/GCST90001933	no	-	Genome-wide genotyping array	32929287	3,435 Sardinian (founder/genetic isolate) ancestry individuals	NA
Orru V	GCST90001934	2020-09-14	Nat Genet	Complex genetic signatures in immune cells underlie autoimmunity and inform therapy.	CD25 on CD45RA+ CD4 not regulatory T cell	blood protein measurement	-	3435 European		1	http://ftp.ebi.ac.uk/pub/databases/gwas/summary_statistics/GCST90001001-GCST90002000/GCST90001934	no	-	Genome-wide genotyping array	32929287	3,435 Sardinian (founder/genetic isolate) ancestry individuals	NA
Orru V	GCST90001935	2020-09-14	Nat Genet	Complex genetic signatures in immune cells underlie autoimmunity and inform therapy.	CD25 on CD39+ CD4 regulatory T cell	blood protein measurement	-	3434 European		2	http://ftp.ebi.ac.uk/pub/databases/gwas/summary_statistics/GCST90001001-GCST90002000/GCST90001935	no	-	Genome-wide genotyping array	32929287	3,434 Sardinian (founder/genetic isolate) ancestry individuals	NA
Orru V	GCST90001936	2020-09-14	Nat Genet	Complex genetic signatures in immune cells underlie autoimmunity and inform therapy.	CD25 on CD4 regulatory T cell	blood protein measurement	-	3435 European		0	http://ftp.ebi.ac.uk/pub/databases/gwas/summary_statistics/GCST90001001-GCST90002000/GCST90001936	no	-	Genome-wide genotyping array	32929287	3,435 Sardinian (founder/genetic isolate) ancestry individuals	NA
Orru V	GCST90001937	2020-09-14	Nat Genet	Complex genetic signatures in immune cells underlie autoimmunity and inform therapy.	CD25 on resting CD4 regulatory T cell	blood protein measurement	-	3434 European		1	http://ftp.ebi.ac.uk/pub/databases/gwas/summary_statistics/GCST90001001-GCST90002000/GCST90001937	no	-	Genome-wide genotyping array	32929287	3,434 Sardinian (founder/genetic isolate) ancestry individuals	NA
Orru V	GCST90001938	2020-09-14	Nat Genet	Complex genetic signatures in immune cells underlie autoimmunity and inform therapy.	CD25 on CD39+ resting CD4 regulatory T cell	blood protein measurement	-	3118 European		1	http://ftp.ebi.ac.uk/pub/databases/gwas/summary_statistics/GCST90001001-GCST90002000/GCST90001938	no	-	Genome-wide genotyping array	32929287	3,118 Sardinian (founder/genetic isolate) ancestry individuals	NA
Orru V	GCST90001939	2020-09-14	Nat Genet	Complex genetic signatures in immune cells underlie autoimmunity and inform therapy.	CD25 on activated CD4 regulatory T cell	blood protein measurement	-	3435 European		1	http://ftp.ebi.ac.uk/pub/databases/gwas/summary_statistics/GCST90001001-GCST90002000/GCST90001939	no	-	Genome-wide genotyping array	32929287	3,435 Sardinian (founder/genetic isolate) ancestry individuals	NA
Orru V	GCST90001940	2020-09-14	Nat Genet	Complex genetic signatures in immune cells underlie autoimmunity and inform therapy.	CD25 on CD39+ activated CD4 regulatory T cell	blood protein measurement	-	3435 European		2	http://ftp.ebi.ac.uk/pub/databases/gwas/summary_statistics/GCST90001001-GCST90002000/GCST90001940	no	-	Genome-wide genotyping array	32929287	3,435 Sardinian (founder/genetic isolate) ancestry individuals	NA
Orru V	GCST90001941	2020-09-14	Nat Genet	Complex genetic signatures in immune cells underlie autoimmunity and inform therapy.	CD25 on secreting CD4 regulatory T cell	blood protein measurement	-	3435 European		1	http://ftp.ebi.ac.uk/pub/databases/gwas/summary_statistics/GCST90001001-GCST90002000/GCST90001941	no	-	Genome-wide genotyping array	32929287	3,435 Sardinian (founder/genetic isolate) ancestry individuals	NA
Orru V	GCST90001942	2020-09-14	Nat Genet	Complex genetic signatures in immune cells underlie autoimmunity and inform therapy.	CD25 on CD39+ secreting CD4 regulatory T cell	blood protein measurement	-	3435 European		1	http://ftp.ebi.ac.uk/pub/databases/gwas/summary_statistics/GCST90001001-GCST90002000/GCST90001942	no	-	Genome-wide genotyping array	32929287	3,435 Sardinian (founder/genetic isolate) ancestry individuals	NA
Orru V	GCST90001943	2020-09-14	Nat Genet	Complex genetic signatures in immune cells underlie autoimmunity and inform therapy.	CD25 on activated & secreting CD4 regulatory T cell	blood protein measurement	-	3435 European		0	http://ftp.ebi.ac.uk/pub/databases/gwas/summary_statistics/GCST90001001-GCST90002000/GCST90001943	no	-	Genome-wide genotyping array	32929287	3,435 Sardinian (founder/genetic isolate) ancestry individuals	NA
Orru V	GCST90001944	2020-09-14	Nat Genet	Complex genetic signatures in immune cells underlie autoimmunity and inform therapy.	CD123 on plasmacytoid Dendritic Cell	blood protein measurement	-	2872 European		2	http://ftp.ebi.ac.uk/pub/databases/gwas/summary_statistics/GCST90001001-GCST90002000/GCST90001944	no	-	Genome-wide genotyping array	32929287	2,872 Sardinian (founder/genetic isolate) ancestry individuals	NA
Orru V	GCST90001945	2020-09-14	Nat Genet	Complex genetic signatures in immune cells underlie autoimmunity and inform therapy.	CD123 on CD62L+ plasmacytoid Dendritic Cell	blood protein measurement	-	2872 European		2	http://ftp.ebi.ac.uk/pub/databases/gwas/summary_statistics/GCST90001001-GCST90002000/GCST90001945	no	-	Genome-wide genotyping array	32929287	2,872 Sardinian (founder/genetic isolate) ancestry individuals	NA
Orru V	GCST90001946	2020-09-14	Nat Genet	Complex genetic signatures in immune cells underlie autoimmunity and inform therapy.	CD33 on CD14+ monocyte	blood protein measurement	-	1634 European		3	http://ftp.ebi.ac.uk/pub/databases/gwas/summary_statistics/GCST90001001-GCST90002000/GCST90001946	no	-	Genome-wide genotyping array	32929287	1,634 Sardinian (founder/genetic isolate) ancestry individuals	NA
Orru V	GCST90001947	2020-09-14	Nat Genet	Complex genetic signatures in immune cells underlie autoimmunity and inform therapy.	CD33 on CD33+ HLA DR+ CD14dim	blood protein measurement	-	1577 European		3	http://ftp.ebi.ac.uk/pub/databases/gwas/summary_statistics/GCST90001001-GCST90002000/GCST90001947	no	-	Genome-wide genotyping array	32929287	1,577 Sardinian (founder/genetic isolate) ancestry individuals	NA
Orru V	GCST90001948	2020-09-14	Nat Genet	Complex genetic signatures in immune cells underlie autoimmunity and inform therapy.	CD33 on CD33dim HLA DR+ CD11b+	blood protein measurement	-	1633 European		4	http://ftp.ebi.ac.uk/pub/databases/gwas/summary_statistics/GCST90001001-GCST90002000/GCST90001948	no	-	Genome-wide genotyping array	32929287	1,633 Sardinian (founder/genetic isolate) ancestry individuals	NA
Orru V	GCST90001949	2020-09-14	Nat Genet	Complex genetic signatures in immune cells underlie autoimmunity and inform therapy.	CD33 on CD33dim HLA DR+ CD11b-	blood protein measurement	-	1634 European		4	http://ftp.ebi.ac.uk/pub/databases/gwas/summary_statistics/GCST90001001-GCST90002000/GCST90001949	no	-	Genome-wide genotyping array	32929287	1,634 Sardinian (founder/genetic isolate) ancestry individuals	NA
Orru V	GCST90001950	2020-09-14	Nat Genet	Complex genetic signatures in immune cells underlie autoimmunity and inform therapy.	CD33 on Granulocytic Myeloid-Derived Suppressor Cells	blood protein measurement	-	1244 European		2	http://ftp.ebi.ac.uk/pub/databases/gwas/summary_statistics/GCST90001001-GCST90002000/GCST90001950	no	-	Genome-wide genotyping array	32929287	1,244 Sardinian (founder/genetic isolate) ancestry individuals	NA
Orru V	GCST90001951	2020-09-14	Nat Genet	Complex genetic signatures in immune cells underlie autoimmunity and inform therapy.	CD33 on CD66b++ myeloid cell	blood protein measurement	-	1464 European		3	http://ftp.ebi.ac.uk/pub/databases/gwas/summary_statistics/GCST90001001-GCST90002000/GCST90001951	no	-	Genome-wide genotyping array	32929287	1,464 Sardinian (founder/genetic isolate) ancestry individuals	NA
Orru V	GCST90001952	2020-09-14	Nat Genet	Complex genetic signatures in immune cells underlie autoimmunity and inform therapy.	CD33 on Monocytic Myeloid-Derived Suppressor Cells	blood protein measurement	-	1569 European		3	http://ftp.ebi.ac.uk/pub/databases/gwas/summary_statistics/GCST90001001-GCST90002000/GCST90001952	no	-	Genome-wide genotyping array	32929287	1,569 Sardinian (founder/genetic isolate) ancestry individuals	NA
Orru V	GCST90001953	2020-09-14	Nat Genet	Complex genetic signatures in immune cells underlie autoimmunity and inform therapy.	CD33 on CD33dim HLA DR-	blood protein measurement	-	1558 European		5	http://ftp.ebi.ac.uk/pub/databases/gwas/summary_statistics/GCST90001001-GCST90002000/GCST90001953	no	-	Genome-wide genotyping array	32929287	1,558 Sardinian (founder/genetic isolate) ancestry individuals	NA
Orru V	GCST90001954	2020-09-14	Nat Genet	Complex genetic signatures in immune cells underlie autoimmunity and inform therapy.	CD33 on basophil	blood protein measurement	-	1555 European		4	http://ftp.ebi.ac.uk/pub/databases/gwas/summary_statistics/GCST90001001-GCST90002000/GCST90001954	no	-	Genome-wide genotyping array	32929287	1,555 Sardinian (founder/genetic isolate) ancestry individuals	NA
Orru V	GCST90001955	2020-09-14	Nat Genet	Complex genetic signatures in immune cells underlie autoimmunity and inform therapy.	CD33 on Immature Myeloid-Derived Suppressor Cells	blood protein measurement	-	1554 European		4	http://ftp.ebi.ac.uk/pub/databases/gwas/summary_statistics/GCST90001001-GCST90002000/GCST90001955	no	-	Genome-wide genotyping array	32929287	1,554 Sardinian (founder/genetic isolate) ancestry individuals	NA
Orru V	GCST90001956	2020-09-14	Nat Genet	Complex genetic signatures in immune cells underlie autoimmunity and inform therapy.	CD33 on CD33+ HLA DR+	blood protein measurement	-	1579 European		4	http://ftp.ebi.ac.uk/pub/databases/gwas/summary_statistics/GCST90001001-GCST90002000/GCST90001956	no	-	Genome-wide genotyping array	32929287	1,579 Sardinian (founder/genetic isolate) ancestry individuals	NA
Orru V	GCST90001957	2020-09-14	Nat Genet	Complex genetic signatures in immune cells underlie autoimmunity and inform therapy.	CD33 on CD33+ HLA DR+ CD14-	blood protein measurement	-	1578 European		4	http://ftp.ebi.ac.uk/pub/databases/gwas/summary_statistics/GCST90001001-GCST90002000/GCST90001957	no	-	Genome-wide genotyping array	32929287	1,578 Sardinian (founder/genetic isolate) ancestry individuals	NA
Orru V	GCST90001479	2020-09-14	Nat Genet	Complex genetic signatures in immune cells underlie autoimmunity and inform therapy.	CD4 regulatory T cell %T cell	lymphocyte count	-	3437 European		1	http://ftp.ebi.ac.uk/pub/databases/gwas/summary_statistics/GCST90001001-GCST90002000/GCST90001479	no	-	Genome-wide genotyping array	32929287	3,437 Sardinian (founder/genetic isolate) ancestry individuals	NA
Orru V	GCST90001480	2020-09-14	Nat Genet	Complex genetic signatures in immune cells underlie autoimmunity and inform therapy.	Resting CD4 regulatory T cell Absolute Count	lymphocyte count	-	3405 European		5	http://ftp.ebi.ac.uk/pub/databases/gwas/summary_statistics/GCST90001001-GCST90002000/GCST90001480	no	-	Genome-wide genotyping array	32929287	3,405 Sardinian (founder/genetic isolate) ancestry individuals	NA
Orru V	GCST90001481	2020-09-14	Nat Genet	Complex genetic signatures in immune cells underlie autoimmunity and inform therapy.	Resting CD4 regulatory T cell %CD4 regulatory T cell	lymphocyte count	-	3437 European		5	http://ftp.ebi.ac.uk/pub/databases/gwas/summary_statistics/GCST90001001-GCST90002000/GCST90001481	no	-	Genome-wide genotyping array	32929287	3,437 Sardinian (founder/genetic isolate) ancestry individuals	NA
Orru V	GCST90001482	2020-09-14	Nat Genet	Complex genetic signatures in immune cells underlie autoimmunity and inform therapy.	Resting CD4 regulatory T cell %CD4+ T cell	lymphocyte count	-	3437 European		3	http://ftp.ebi.ac.uk/pub/databases/gwas/summary_statistics/GCST90001001-GCST90002000/GCST90001482	no	-	Genome-wide genotyping array	32929287	3,437 Sardinian (founder/genetic isolate) ancestry individuals	NA
Orru V	GCST90001483	2020-09-14	Nat Genet	Complex genetic signatures in immune cells underlie autoimmunity and inform therapy.	CD39+ resting CD4 regulatory T cell Absolute Count	lymphocyte count	-	3405 European		3	http://ftp.ebi.ac.uk/pub/databases/gwas/summary_statistics/GCST90001001-GCST90002000/GCST90001483	no	-	Genome-wide genotyping array	32929287	3,405 Sardinian (founder/genetic isolate) ancestry individuals	NA
Orru V	GCST90001484	2020-09-14	Nat Genet	Complex genetic signatures in immune cells underlie autoimmunity and inform therapy.	CD39+ resting CD4 regulatory T cell %resting CD4 regulatory T cell	lymphocyte count	-	3437 European		2	http://ftp.ebi.ac.uk/pub/databases/gwas/summary_statistics/GCST90001001-GCST90002000/GCST90001484	no	-	Genome-wide genotyping array	32929287	3,437 Sardinian (founder/genetic isolate) ancestry individuals	NA
Orru V	GCST90001485	2020-09-14	Nat Genet	Complex genetic signatures in immune cells underlie autoimmunity and inform therapy.	CD39+ resting CD4 regulatory T cell %CD4 regulatory T cell	lymphocyte count	-	3437 European		3	http://ftp.ebi.ac.uk/pub/databases/gwas/summary_statistics/GCST90001001-GCST90002000/GCST90001485	no	-	Genome-wide genotyping array	32929287	3,437 Sardinian (founder/genetic isolate) ancestry individuals	NA
Orru V	GCST90001486	2020-09-14	Nat Genet	Complex genetic signatures in immune cells underlie autoimmunity and inform therapy.	Activated CD4 regulatory T cell Absolute Count	lymphocyte count	-	3405 European		1	http://ftp.ebi.ac.uk/pub/databases/gwas/summary_statistics/GCST90001001-GCST90002000/GCST90001486	no	-	Genome-wide genotyping array	32929287	3,405 Sardinian (founder/genetic isolate) ancestry individuals	NA
Orru V	GCST90001487	2020-09-14	Nat Genet	Complex genetic signatures in immune cells underlie autoimmunity and inform therapy.	Activated CD4 regulatory T cell %CD4 regulatory T cell	lymphocyte count	-	3437 European		1	http://ftp.ebi.ac.uk/pub/databases/gwas/summary_statistics/GCST90001001-GCST90002000/GCST90001487	no	-	Genome-wide genotyping array	32929287	3,437 Sardinian (founder/genetic isolate) ancestry individuals	NA
Orru V	GCST90001488	2020-09-14	Nat Genet	Complex genetic signatures in immune cells underlie autoimmunity and inform therapy.	Activated CD4 regulatory T cell %CD4+ T cell	lymphocyte count	-	3437 European		0	http://ftp.ebi.ac.uk/pub/databases/gwas/summary_statistics/GCST90001001-GCST90002000/GCST90001488	no	-	Genome-wide genotyping array	32929287	3,437 Sardinian (founder/genetic isolate) ancestry individuals	NA
Orru V	GCST90001489	2020-09-14	Nat Genet	Complex genetic signatures in immune cells underlie autoimmunity and inform therapy.	CD39+ activated CD4 regulatory T cell Absolute Count	lymphocyte count	-	3405 European		2	http://ftp.ebi.ac.uk/pub/databases/gwas/summary_statistics/GCST90001001-GCST90002000/GCST90001489	no	-	Genome-wide genotyping array	32929287	3,405 Sardinian (founder/genetic isolate) ancestry individuals	NA
Orru V	GCST90001490	2020-09-14	Nat Genet	Complex genetic signatures in immune cells underlie autoimmunity and inform therapy.	CD39+ activated CD4 regulatory T cell %activated CD4 regulatory T cell	lymphocyte count	-	3437 European		3	http://ftp.ebi.ac.uk/pub/databases/gwas/summary_statistics/GCST90001001-GCST90002000/GCST90001490	no	-	Genome-wide genotyping array	32929287	3,437 Sardinian (founder/genetic isolate) ancestry individuals	NA
Orru V	GCST90001491	2020-09-14	Nat Genet	Complex genetic signatures in immune cells underlie autoimmunity and inform therapy.	CD39+ activated CD4 regulatory T cell %CD4 regulatory T cell	lymphocyte count	-	3437 European		2	http://ftp.ebi.ac.uk/pub/databases/gwas/summary_statistics/GCST90001001-GCST90002000/GCST90001491	no	-	Genome-wide genotyping array	32929287	3,437 Sardinian (founder/genetic isolate) ancestry individuals	NA
Orru V	GCST90001492	2020-09-14	Nat Genet	Complex genetic signatures in immune cells underlie autoimmunity and inform therapy.	Secreting CD4 regulatory T cell Absolute Count	lymphocyte count	-	3405 European		1	http://ftp.ebi.ac.uk/pub/databases/gwas/summary_statistics/GCST90001001-GCST90002000/GCST90001492	no	-	Genome-wide genotyping array	32929287	3,405 Sardinian (founder/genetic isolate) ancestry individuals	NA
Orru V	GCST90001493	2020-09-14	Nat Genet	Complex genetic signatures in immune cells underlie autoimmunity and inform therapy.	Secreting CD4 regulatory T cell %CD4 regulatory T cell	lymphocyte count	-	3437 European		4	http://ftp.ebi.ac.uk/pub/databases/gwas/summary_statistics/GCST90001001-GCST90002000/GCST90001493	no	-	Genome-wide genotyping array	32929287	3,437 Sardinian (founder/genetic isolate) ancestry individuals	NA
Orru V	GCST90001494	2020-09-14	Nat Genet	Complex genetic signatures in immune cells underlie autoimmunity and inform therapy.	Secreting CD4 regulatory T cell %CD4+ T cell	lymphocyte count	-	3437 European		3	http://ftp.ebi.ac.uk/pub/databases/gwas/summary_statistics/GCST90001001-GCST90002000/GCST90001494	no	-	Genome-wide genotyping array	32929287	3,437 Sardinian (founder/genetic isolate) ancestry individuals	NA
Orru V	GCST90001495	2020-09-14	Nat Genet	Complex genetic signatures in immune cells underlie autoimmunity and inform therapy.	CD39+ secreting CD4 regulatory T cell Absolute Count	lymphocyte count	-	3405 European		2	http://ftp.ebi.ac.uk/pub/databases/gwas/summary_statistics/GCST90001001-GCST90002000/GCST90001495	no	-	Genome-wide genotyping array	32929287	3,405 Sardinian (founder/genetic isolate) ancestry individuals	NA
Orru V	GCST90001496	2020-09-14	Nat Genet	Complex genetic signatures in immune cells underlie autoimmunity and inform therapy.	CD39+ secreting CD4 regulatory T cell %secreting CD4 regulatory T cell	lymphocyte count	-	3437 European		3	http://ftp.ebi.ac.uk/pub/databases/gwas/summary_statistics/GCST90001001-GCST90002000/GCST90001496	no	-	Genome-wide genotyping array	32929287	3,437 Sardinian (founder/genetic isolate) ancestry individuals	NA
Orru V	GCST90001497	2020-09-14	Nat Genet	Complex genetic signatures in immune cells underlie autoimmunity and inform therapy.	CD39+ secreting CD4 regulatory T cell %CD4 regulatory T cell	lymphocyte count	-	3437 European		3	http://ftp.ebi.ac.uk/pub/databases/gwas/summary_statistics/GCST90001001-GCST90002000/GCST90001497	no	-	Genome-wide genotyping array	32929287	3,437 Sardinian (founder/genetic isolate) ancestry individuals	NA
Orru V	GCST90001498	2020-09-14	Nat Genet	Complex genetic signatures in immune cells underlie autoimmunity and inform therapy.	Activated & resting CD4 regulatory T cell Absolute Count	lymphocyte count	-	3405 European		1	http://ftp.ebi.ac.uk/pub/databases/gwas/summary_statistics/GCST90001001-GCST90002000/GCST90001498	no	-	Genome-wide genotyping array	32929287	3,405 Sardinian (founder/genetic isolate) ancestry individuals	NA
Orru V	GCST90001499	2020-09-14	Nat Genet	Complex genetic signatures in immune cells underlie autoimmunity and inform therapy.	Activated & resting CD4 regulatory T cell %CD4 regulatory T cell	lymphocyte count	-	3437 European		4	http://ftp.ebi.ac.uk/pub/databases/gwas/summary_statistics/GCST90001001-GCST90002000/GCST90001499	no	-	Genome-wide genotyping array	32929287	3,437 Sardinian (founder/genetic isolate) ancestry individuals	NA
Orru V	GCST90001500	2020-09-14	Nat Genet	Complex genetic signatures in immune cells underlie autoimmunity and inform therapy.	Activated & resting CD4 regulatory T cell %CD4+ T cell	lymphocyte count	-	3437 European		2	http://ftp.ebi.ac.uk/pub/databases/gwas/summary_statistics/GCST90001001-GCST90002000/GCST90001500	no	-	Genome-wide genotyping array	32929287	3,437 Sardinian (founder/genetic isolate) ancestry individuals	NA
Orru V	GCST90001501	2020-09-14	Nat Genet	Complex genetic signatures in immune cells underlie autoimmunity and inform therapy.	Activated & secreting CD4 regulatory T cell Absolute Count	lymphocyte count	-	3405 European		2	http://ftp.ebi.ac.uk/pub/databases/gwas/summary_statistics/GCST90001001-GCST90002000/GCST90001501	no	-	Genome-wide genotyping array	32929287	3,405 Sardinian (founder/genetic isolate) ancestry individuals	NA
Orru V	GCST90001502	2020-09-14	Nat Genet	Complex genetic signatures in immune cells underlie autoimmunity and inform therapy.	Activated & secreting CD4 regulatory T cell %CD4 regulatory T cell	lymphocyte count	-	3437 European		5	http://ftp.ebi.ac.uk/pub/databases/gwas/summary_statistics/GCST90001001-GCST90002000/GCST90001502	no	-	Genome-wide genotyping array	32929287	3,437 Sardinian (founder/genetic isolate) ancestry individuals	NA
Orru V	GCST90001503	2020-09-14	Nat Genet	Complex genetic signatures in immune cells underlie autoimmunity and inform therapy.	Activated & secreting CD4 regulatory T cell %CD4+ T cell	lymphocyte count	-	3437 European		4	http://ftp.ebi.ac.uk/pub/databases/gwas/summary_statistics/GCST90001001-GCST90002000/GCST90001503	no	-	Genome-wide genotyping array	32929287	3,437 Sardinian (founder/genetic isolate) ancestry individuals	NA
Orru V	GCST90001424	2020-09-14	Nat Genet	Complex genetic signatures in immune cells underlie autoimmunity and inform therapy.	IgD+ B cell %Lymphocyte	lymphocyte count	-	3657 European		3	http://ftp.ebi.ac.uk/pub/databases/gwas/summary_statistics/GCST90001001-GCST90002000/GCST90001424	no	-	Genome-wide genotyping array	32929287	3,657 Sardinian (founder/genetic isolate) ancestry individuals	NA
Orru V	GCST90001425	2020-09-14	Nat Genet	Complex genetic signatures in immune cells underlie autoimmunity and inform therapy.	IgD- CD38+ B cell %lymphocyte	lymphocyte count	-	3656 European		0	http://ftp.ebi.ac.uk/pub/databases/gwas/summary_statistics/GCST90001001-GCST90002000/GCST90001425	no	-	Genome-wide genotyping array	32929287	3,656 Sardinian (founder/genetic isolate) ancestry individuals	NA
Orru V	GCST90001426	2020-09-14	Nat Genet	Complex genetic signatures in immune cells underlie autoimmunity and inform therapy.	IgD- CD38dim B cell %lymphocyte	lymphocyte count	-	3656 European		4	http://ftp.ebi.ac.uk/pub/databases/gwas/summary_statistics/GCST90001001-GCST90002000/GCST90001426	no	-	Genome-wide genotyping array	32929287	3,656 Sardinian (founder/genetic isolate) ancestry individuals	NA
Orru V	GCST90001427	2020-09-14	Nat Genet	Complex genetic signatures in immune cells underlie autoimmunity and inform therapy.	IgD- CD38- B cell %lymphocyte	lymphocyte count	-	3656 European		1	http://ftp.ebi.ac.uk/pub/databases/gwas/summary_statistics/GCST90001001-GCST90002000/GCST90001427	no	-	Genome-wide genotyping array	32929287	3,656 Sardinian (founder/genetic isolate) ancestry individuals	NA
Orru V	GCST90001428	2020-09-14	Nat Genet	Complex genetic signatures in immune cells underlie autoimmunity and inform therapy.	IgD- CD38dim B cell %B cell	lymphocyte count	-	3657 European		0	http://ftp.ebi.ac.uk/pub/databases/gwas/summary_statistics/GCST90001001-GCST90002000/GCST90001428	no	-	Genome-wide genotyping array	32929287	3,657 Sardinian (founder/genetic isolate) ancestry individuals	NA
Orru V	GCST90001429	2020-09-14	Nat Genet	Complex genetic signatures in immune cells underlie autoimmunity and inform therapy.	IgD+ CD38+ B cell %lymphocyte	lymphocyte count	-	3656 European		2	http://ftp.ebi.ac.uk/pub/databases/gwas/summary_statistics/GCST90001001-GCST90002000/GCST90001429	no	-	Genome-wide genotyping array	32929287	3,656 Sardinian (founder/genetic isolate) ancestry individuals	NA
Orru V	GCST90001430	2020-09-14	Nat Genet	Complex genetic signatures in immune cells underlie autoimmunity and inform therapy.	IgD+ CD38dim B cell %lymphocyte	lymphocyte count	-	3656 European		1	http://ftp.ebi.ac.uk/pub/databases/gwas/summary_statistics/GCST90001001-GCST90002000/GCST90001430	no	-	Genome-wide genotyping array	32929287	3,656 Sardinian (founder/genetic isolate) ancestry individuals	NA
Orru V	GCST90001431	2020-09-14	Nat Genet	Complex genetic signatures in immune cells underlie autoimmunity and inform therapy.	IgD+ CD38- B cell %lymphocyte	lymphocyte count	-	3656 European		2	http://ftp.ebi.ac.uk/pub/databases/gwas/summary_statistics/GCST90001001-GCST90002000/GCST90001431	no	-	Genome-wide genotyping array	32929287	3,656 Sardinian (founder/genetic isolate) ancestry individuals	NA
Orru V	GCST90001432	2020-09-14	Nat Genet	Complex genetic signatures in immune cells underlie autoimmunity and inform therapy.	Unswitched memory B cell %lymphocyte	lymphocyte count	-	3656 European		4	http://ftp.ebi.ac.uk/pub/databases/gwas/summary_statistics/GCST90001001-GCST90002000/GCST90001432	no	-	Genome-wide genotyping array	32929287	3,656 Sardinian (founder/genetic isolate) ancestry individuals	NA
Orru V	GCST90001433	2020-09-14	Nat Genet	Complex genetic signatures in immune cells underlie autoimmunity and inform therapy.	IgD- CD27- B cell %lymphocyte	lymphocyte count	-	3656 European		2	http://ftp.ebi.ac.uk/pub/databases/gwas/summary_statistics/GCST90001001-GCST90002000/GCST90001433	no	-	Genome-wide genotyping array	32929287	3,656 Sardinian (founder/genetic isolate) ancestry individuals	NA
Orru V	GCST90001434	2020-09-14	Nat Genet	Complex genetic signatures in immune cells underlie autoimmunity and inform therapy.	Switched memory B cell %lymphocyte	lymphocyte count	-	3656 European		3	http://ftp.ebi.ac.uk/pub/databases/gwas/summary_statistics/GCST90001001-GCST90002000/GCST90001434	no	-	Genome-wide genotyping array	32929287	3,656 Sardinian (founder/genetic isolate) ancestry individuals	NA
Orru V	GCST90001435	2020-09-14	Nat Genet	Complex genetic signatures in immune cells underlie autoimmunity and inform therapy.	Plasma Blast-Plasma Cell %lymphocyte	lymphocyte count	-	3657 European		1	http://ftp.ebi.ac.uk/pub/databases/gwas/summary_statistics/GCST90001001-GCST90002000/GCST90001435	no	-	Genome-wide genotyping array	32929287	3,657 Sardinian (founder/genetic isolate) ancestry individuals	NA
Orru V	GCST90001436	2020-09-14	Nat Genet	Complex genetic signatures in immune cells underlie autoimmunity and inform therapy.	Memory B cell %lymphocyte	lymphocyte count	-	3656 European		3	http://ftp.ebi.ac.uk/pub/databases/gwas/summary_statistics/GCST90001001-GCST90002000/GCST90001436	no	-	Genome-wide genotyping array	32929287	3,656 Sardinian (founder/genetic isolate) ancestry individuals	NA
Orru V	GCST90001437	2020-09-14	Nat Genet	Complex genetic signatures in immune cells underlie autoimmunity and inform therapy.	Naive-mature B cell %lymphocyte	lymphocyte count	-	3656 European		1	http://ftp.ebi.ac.uk/pub/databases/gwas/summary_statistics/GCST90001001-GCST90002000/GCST90001437	no	-	Genome-wide genotyping array	32929287	3,656 Sardinian (founder/genetic isolate) ancestry individuals	NA
Orru V	GCST90001438	2020-09-14	Nat Genet	Complex genetic signatures in immune cells underlie autoimmunity and inform therapy.	IgD- CD38dim B cell Absolute Count	lymphocyte count	-	3656 European		0	http://ftp.ebi.ac.uk/pub/databases/gwas/summary_statistics/GCST90001001-GCST90002000/GCST90001438	no	-	Genome-wide genotyping array	32929287	3,656 Sardinian (founder/genetic isolate) ancestry individuals	NA
Orru V	GCST90001439	2020-09-14	Nat Genet	Complex genetic signatures in immune cells underlie autoimmunity and inform therapy.	IgD+ CD24+ B cell %lymphocyte	lymphocyte count	-	3656 European		4	http://ftp.ebi.ac.uk/pub/databases/gwas/summary_statistics/GCST90001001-GCST90002000/GCST90001439	no	-	Genome-wide genotyping array	32929287	3,656 Sardinian (founder/genetic isolate) ancestry individuals	NA
Orru V	GCST90001440	2020-09-14	Nat Genet	Complex genetic signatures in immune cells underlie autoimmunity and inform therapy.	IgD- CD24- B cell %lymphocyte	lymphocyte count	-	3656 European		0	http://ftp.ebi.ac.uk/pub/databases/gwas/summary_statistics/GCST90001001-GCST90002000/GCST90001440	no	-	Genome-wide genotyping array	32929287	3,656 Sardinian (founder/genetic isolate) ancestry individuals	NA
Orru V	GCST90001441	2020-09-14	Nat Genet	Complex genetic signatures in immune cells underlie autoimmunity and inform therapy.	IgD+ CD24- B cell %lymphocyte	lymphocyte count	-	3656 European		1	http://ftp.ebi.ac.uk/pub/databases/gwas/summary_statistics/GCST90001001-GCST90002000/GCST90001441	no	-	Genome-wide genotyping array	32929287	3,656 Sardinian (founder/genetic isolate) ancestry individuals	NA
Orru V	GCST90001442	2020-09-14	Nat Genet	Complex genetic signatures in immune cells underlie autoimmunity and inform therapy.	CD24+ CD27+ B cell %lymphocyte	lymphocyte count	-	3656 European		3	http://ftp.ebi.ac.uk/pub/databases/gwas/summary_statistics/GCST90001001-GCST90002000/GCST90001442	no	-	Genome-wide genotyping array	32929287	3,656 Sardinian (founder/genetic isolate) ancestry individuals	NA
Orru V	GCST90001443	2020-09-14	Nat Genet	Complex genetic signatures in immune cells underlie autoimmunity and inform therapy.	CD20- B cell %lymphocyte	lymphocyte count	-	3657 European		0	http://ftp.ebi.ac.uk/pub/databases/gwas/summary_statistics/GCST90001001-GCST90002000/GCST90001443	no	-	Genome-wide genotyping array	32929287	3,657 Sardinian (founder/genetic isolate) ancestry individuals	NA
Orru V	GCST90001444	2020-09-14	Nat Genet	Complex genetic signatures in immune cells underlie autoimmunity and inform therapy.	CD20- CD38- B cell %lymphocyte	lymphocyte count	-	3658 European		0	http://ftp.ebi.ac.uk/pub/databases/gwas/summary_statistics/GCST90001001-GCST90002000/GCST90001444	no	-	Genome-wide genotyping array	32929287	3,658 Sardinian (founder/genetic isolate) ancestry individuals	NA
Orru V	GCST90001445	2020-09-14	Nat Genet	Complex genetic signatures in immune cells underlie autoimmunity and inform therapy.	IgD- CD38- B cell %B cell	lymphocyte count	-	3657 European		0	http://ftp.ebi.ac.uk/pub/databases/gwas/summary_statistics/GCST90001001-GCST90002000/GCST90001445	no	-	Genome-wide genotyping array	32929287	3,657 Sardinian (founder/genetic isolate) ancestry individuals	NA
Orru V	GCST90001446	2020-09-14	Nat Genet	Complex genetic signatures in immune cells underlie autoimmunity and inform therapy.	IgD- CD38- B cell Absolute Count	lymphocyte count	-	3656 European		1	http://ftp.ebi.ac.uk/pub/databases/gwas/summary_statistics/GCST90001001-GCST90002000/GCST90001446	no	-	Genome-wide genotyping array	32929287	3,656 Sardinian (founder/genetic isolate) ancestry individuals	NA
Orru V	GCST90001447	2020-09-14	Nat Genet	Complex genetic signatures in immune cells underlie autoimmunity and inform therapy.	IgD+ CD38+ B cell %B cell	lymphocyte count	-	3657 European		1	http://ftp.ebi.ac.uk/pub/databases/gwas/summary_statistics/GCST90001001-GCST90002000/GCST90001447	no	-	Genome-wide genotyping array	32929287	3,657 Sardinian (founder/genetic isolate) ancestry individuals	NA
Orru V	GCST90001478	2020-09-14	Nat Genet	Complex genetic signatures in immune cells underlie autoimmunity and inform therapy.	CD4 regulatory T cell %CD4+ T cell	lymphocyte count	-	3437 European		1	http://ftp.ebi.ac.uk/pub/databases/gwas/summary_statistics/GCST90001001-GCST90002000/GCST90001478	no	-	Genome-wide genotyping array	32929287	3,437 Sardinian (founder/genetic isolate) ancestry individuals	NA
Orru V	GCST90001399	2020-09-14	Nat Genet	Complex genetic signatures in immune cells underlie autoimmunity and inform therapy.	IgD- CD27- B cell %B cell	lymphocyte count	-	3657 European		3	http://ftp.ebi.ac.uk/pub/databases/gwas/summary_statistics/GCST90001001-GCST90002000/GCST90001399	no	-	Genome-wide genotyping array	32929287	3,657 Sardinian (founder/genetic isolate) ancestry individuals	NA
Orru V	GCST90001400	2020-09-14	Nat Genet	Complex genetic signatures in immune cells underlie autoimmunity and inform therapy.	IgD+ B cell Absolute Count	lymphocyte count	-	3657 European		2	http://ftp.ebi.ac.uk/pub/databases/gwas/summary_statistics/GCST90001001-GCST90002000/GCST90001400	no	-	Genome-wide genotyping array	32929287	3,657 Sardinian (founder/genetic isolate) ancestry individuals	NA
Orru V	GCST90001401	2020-09-14	Nat Genet	Complex genetic signatures in immune cells underlie autoimmunity and inform therapy.	IgD- CD27- B cell Absolute Count	lymphocyte count	-	3656 European		2	http://ftp.ebi.ac.uk/pub/databases/gwas/summary_statistics/GCST90001001-GCST90002000/GCST90001401	no	-	Genome-wide genotyping array	32929287	3,656 Sardinian (founder/genetic isolate) ancestry individuals	NA
Orru V	GCST90001402	2020-09-14	Nat Genet	Complex genetic signatures in immune cells underlie autoimmunity and inform therapy.	Switched memory B cell %B cell	lymphocyte count	-	3657 European		0	http://ftp.ebi.ac.uk/pub/databases/gwas/summary_statistics/GCST90001001-GCST90002000/GCST90001402	no	-	Genome-wide genotyping array	32929287	3,657 Sardinian (founder/genetic isolate) ancestry individuals	NA
Orru V	GCST90001403	2020-09-14	Nat Genet	Complex genetic signatures in immune cells underlie autoimmunity and inform therapy.	Switched memory B cell Absolute Count	lymphocyte count	-	3656 European		1	http://ftp.ebi.ac.uk/pub/databases/gwas/summary_statistics/GCST90001001-GCST90002000/GCST90001403	no	-	Genome-wide genotyping array	32929287	3,656 Sardinian (founder/genetic isolate) ancestry individuals	NA
Orru V	GCST90001404	2020-09-14	Nat Genet	Complex genetic signatures in immune cells underlie autoimmunity and inform therapy.	Plasma Blast-Plasma Cell %B cell	lymphocyte count	-	3658 European		1	http://ftp.ebi.ac.uk/pub/databases/gwas/summary_statistics/GCST90001001-GCST90002000/GCST90001404	no	-	Genome-wide genotyping array	32929287	3,658 Sardinian (founder/genetic isolate) ancestry individuals	NA
Orru V	GCST90001405	2020-09-14	Nat Genet	Complex genetic signatures in immune cells underlie autoimmunity and inform therapy.	Plasma Blast-Plasma Cell Absolute Count	lymphocyte count	-	3657 European		1	http://ftp.ebi.ac.uk/pub/databases/gwas/summary_statistics/GCST90001001-GCST90002000/GCST90001405	no	-	Genome-wide genotyping array	32929287	3,657 Sardinian (founder/genetic isolate) ancestry individuals	NA
Orru V	GCST90001406	2020-09-14	Nat Genet	Complex genetic signatures in immune cells underlie autoimmunity and inform therapy.	Memory B cell %B cell	lymphocyte count	-	3657 European		4	http://ftp.ebi.ac.uk/pub/databases/gwas/summary_statistics/GCST90001001-GCST90002000/GCST90001406	no	-	Genome-wide genotyping array	32929287	3,657 Sardinian (founder/genetic isolate) ancestry individuals	NA
Orru V	GCST90001407	2020-09-14	Nat Genet	Complex genetic signatures in immune cells underlie autoimmunity and inform therapy.	Memory B cell Absolute Count	lymphocyte count	-	3656 European		1	http://ftp.ebi.ac.uk/pub/databases/gwas/summary_statistics/GCST90001001-GCST90002000/GCST90001407	no	-	Genome-wide genotyping array	32929287	3,656 Sardinian (founder/genetic isolate) ancestry individuals	NA
Orru V	GCST90001408	2020-09-14	Nat Genet	Complex genetic signatures in immune cells underlie autoimmunity and inform therapy.	Naive-mature B cell %B cell	lymphocyte count	-	3657 European		3	http://ftp.ebi.ac.uk/pub/databases/gwas/summary_statistics/GCST90001001-GCST90002000/GCST90001408	no	-	Genome-wide genotyping array	32929287	3,657 Sardinian (founder/genetic isolate) ancestry individuals	NA
Orru V	GCST90001409	2020-09-14	Nat Genet	Complex genetic signatures in immune cells underlie autoimmunity and inform therapy.	Naive-mature B cell Absolute Count	lymphocyte count	-	3656 European		2	http://ftp.ebi.ac.uk/pub/databases/gwas/summary_statistics/GCST90001001-GCST90002000/GCST90001409	no	-	Genome-wide genotyping array	32929287	3,656 Sardinian (founder/genetic isolate) ancestry individuals	NA
Orru V	GCST90001410	2020-09-14	Nat Genet	Complex genetic signatures in immune cells underlie autoimmunity and inform therapy.	IgD- CD38+ B cell %B cell	lymphocyte count	-	3657 European		1	http://ftp.ebi.ac.uk/pub/databases/gwas/summary_statistics/GCST90001001-GCST90002000/GCST90001410	no	-	Genome-wide genotyping array	32929287	3,657 Sardinian (founder/genetic isolate) ancestry individuals	NA
Orru V	GCST90001411	2020-09-14	Nat Genet	Complex genetic signatures in immune cells underlie autoimmunity and inform therapy.	IgD+ CD24+ B cell %B cell	lymphocyte count	-	3657 European		2	http://ftp.ebi.ac.uk/pub/databases/gwas/summary_statistics/GCST90001001-GCST90002000/GCST90001411	no	-	Genome-wide genotyping array	32929287	3,657 Sardinian (founder/genetic isolate) ancestry individuals	NA
Orru V	GCST90001412	2020-09-14	Nat Genet	Complex genetic signatures in immune cells underlie autoimmunity and inform therapy.	IgD+ CD24+ B cell Absolute Count	lymphocyte count	-	3656 European		1	http://ftp.ebi.ac.uk/pub/databases/gwas/summary_statistics/GCST90001001-GCST90002000/GCST90001412	no	-	Genome-wide genotyping array	32929287	3,656 Sardinian (founder/genetic isolate) ancestry individuals	NA
Orru V	GCST90001413	2020-09-14	Nat Genet	Complex genetic signatures in immune cells underlie autoimmunity and inform therapy.	IgD- CD24- B cell %B cell	lymphocyte count	-	3657 European		0	http://ftp.ebi.ac.uk/pub/databases/gwas/summary_statistics/GCST90001001-GCST90002000/GCST90001413	no	-	Genome-wide genotyping array	32929287	3,657 Sardinian (founder/genetic isolate) ancestry individuals	NA
Orru V	GCST90001414	2020-09-14	Nat Genet	Complex genetic signatures in immune cells underlie autoimmunity and inform therapy.	IgD- CD24- B cell Absolute Count	lymphocyte count	-	3656 European		0	http://ftp.ebi.ac.uk/pub/databases/gwas/summary_statistics/GCST90001001-GCST90002000/GCST90001414	no	-	Genome-wide genotyping array	32929287	3,656 Sardinian (founder/genetic isolate) ancestry individuals	NA
Orru V	GCST90001415	2020-09-14	Nat Genet	Complex genetic signatures in immune cells underlie autoimmunity and inform therapy.	IgD+ CD24- B cell %B cell	lymphocyte count	-	3657 European		1	http://ftp.ebi.ac.uk/pub/databases/gwas/summary_statistics/GCST90001001-GCST90002000/GCST90001415	no	-	Genome-wide genotyping array	32929287	3,657 Sardinian (founder/genetic isolate) ancestry individuals	NA
Orru V	GCST90001416	2020-09-14	Nat Genet	Complex genetic signatures in immune cells underlie autoimmunity and inform therapy.	IgD+ CD24- B cell Absolute Count	lymphocyte count	-	3656 European		1	http://ftp.ebi.ac.uk/pub/databases/gwas/summary_statistics/GCST90001001-GCST90002000/GCST90001416	no	-	Genome-wide genotyping array	32929287	3,656 Sardinian (founder/genetic isolate) ancestry individuals	NA
Orru V	GCST90001417	2020-09-14	Nat Genet	Complex genetic signatures in immune cells underlie autoimmunity and inform therapy.	CD24+ CD27+ B cell %B cell	lymphocyte count	-	3657 European		3	http://ftp.ebi.ac.uk/pub/databases/gwas/summary_statistics/GCST90001001-GCST90002000/GCST90001417	no	-	Genome-wide genotyping array	32929287	3,657 Sardinian (founder/genetic isolate) ancestry individuals	NA
Orru V	GCST90001418	2020-09-14	Nat Genet	Complex genetic signatures in immune cells underlie autoimmunity and inform therapy.	CD24+ CD27+ B cell Absolute Count	lymphocyte count	-	3656 European		2	http://ftp.ebi.ac.uk/pub/databases/gwas/summary_statistics/GCST90001001-GCST90002000/GCST90001418	no	-	Genome-wide genotyping array	32929287	3,656 Sardinian (founder/genetic isolate) ancestry individuals	NA
Orru V	GCST90001419	2020-09-14	Nat Genet	Complex genetic signatures in immune cells underlie autoimmunity and inform therapy.	CD20- B cell %B cell	lymphocyte count	-	3658 European		0	http://ftp.ebi.ac.uk/pub/databases/gwas/summary_statistics/GCST90001001-GCST90002000/GCST90001419	no	-	Genome-wide genotyping array	32929287	3,658 Sardinian (founder/genetic isolate) ancestry individuals	NA
Orru V	GCST90001420	2020-09-14	Nat Genet	Complex genetic signatures in immune cells underlie autoimmunity and inform therapy.	IgD- CD38+ B cell Absolute Count	lymphocyte count	-	3656 European		0	http://ftp.ebi.ac.uk/pub/databases/gwas/summary_statistics/GCST90001001-GCST90002000/GCST90001420	no	-	Genome-wide genotyping array	32929287	3,656 Sardinian (founder/genetic isolate) ancestry individuals	NA
Orru V	GCST90001421	2020-09-14	Nat Genet	Complex genetic signatures in immune cells underlie autoimmunity and inform therapy.	CD20- B cell Absolute Count	lymphocyte count	-	3657 European		0	http://ftp.ebi.ac.uk/pub/databases/gwas/summary_statistics/GCST90001001-GCST90002000/GCST90001421	no	-	Genome-wide genotyping array	32929287	3,657 Sardinian (founder/genetic isolate) ancestry individuals	NA
Orru V	GCST90001422	2020-09-14	Nat Genet	Complex genetic signatures in immune cells underlie autoimmunity and inform therapy.	CD20- CD38- B cell %B cell	lymphocyte count	-	3659 European		1	http://ftp.ebi.ac.uk/pub/databases/gwas/summary_statistics/GCST90001001-GCST90002000/GCST90001422	no	-	Genome-wide genotyping array	32929287	3,659 Sardinian (founder/genetic isolate) ancestry individuals	NA
Orru V	GCST90001423	2020-09-14	Nat Genet	Complex genetic signatures in immune cells underlie autoimmunity and inform therapy.	CD20- CD38- B cell Absolute Count	lymphocyte count	-	3658 European		0	http://ftp.ebi.ac.uk/pub/databases/gwas/summary_statistics/GCST90001001-GCST90002000/GCST90001423	no	-	Genome-wide genotyping array	32929287	3,658 Sardinian (founder/genetic isolate) ancestry individuals	NA
Orru V	GCST90001527	2020-09-14	Nat Genet	Complex genetic signatures in immune cells underlie autoimmunity and inform therapy.	CD33dim HLA DR+ CD11b- Absolute Count	myeloid white cell count	-	1858 European		3	http://ftp.ebi.ac.uk/pub/databases/gwas/summary_statistics/GCST90001001-GCST90002000/GCST90001527	no	-	Genome-wide genotyping array	32929287	1,858 Sardinian (founder/genetic isolate) ancestry individuals	NA
Orru V	GCST90001528	2020-09-14	Nat Genet	Complex genetic signatures in immune cells underlie autoimmunity and inform therapy.	CD33dim HLA DR+ CD11b- %CD33dim HLA DR+	myeloid white cell count	-	1858 European		2	http://ftp.ebi.ac.uk/pub/databases/gwas/summary_statistics/GCST90001001-GCST90002000/GCST90001528	no	-	Genome-wide genotyping array	32929287	1,858 Sardinian (founder/genetic isolate) ancestry individuals	NA
Orru V	GCST90001529	2020-09-14	Nat Genet	Complex genetic signatures in immune cells underlie autoimmunity and inform therapy.	CD66b++ myeloid cell Absolute Count	myeloid white cell count	-	1858 European		0	http://ftp.ebi.ac.uk/pub/databases/gwas/summary_statistics/GCST90001001-GCST90002000/GCST90001529	no	-	Genome-wide genotyping array	32929287	1,858 Sardinian (founder/genetic isolate) ancestry individuals	NA
Orru V	GCST90001530	2020-09-14	Nat Genet	Complex genetic signatures in immune cells underlie autoimmunity and inform therapy.	Monocytic Myeloid-Derived Suppressor Cells Absolute Count	myeloid white cell count	-	1855 European		2	http://ftp.ebi.ac.uk/pub/databases/gwas/summary_statistics/GCST90001001-GCST90002000/GCST90001530	no	-	Genome-wide genotyping array	32929287	1,855 Sardinian (founder/genetic isolate) ancestry individuals	NA
Orru V	GCST90001531	2020-09-14	Nat Genet	Complex genetic signatures in immune cells underlie autoimmunity and inform therapy.	CD33dim HLA DR- Absolute Count	myeloid white cell count	-	1856 European		1	http://ftp.ebi.ac.uk/pub/databases/gwas/summary_statistics/GCST90001001-GCST90002000/GCST90001531	no	-	Genome-wide genotyping array	32929287	1,856 Sardinian (founder/genetic isolate) ancestry individuals	NA
Orru V	GCST90001532	2020-09-14	Nat Genet	Complex genetic signatures in immune cells underlie autoimmunity and inform therapy.	Basophil Absolute Count	myeloid white cell count	-	1857 European		1	http://ftp.ebi.ac.uk/pub/databases/gwas/summary_statistics/GCST90001001-GCST90002000/GCST90001532	no	-	Genome-wide genotyping array	32929287	1,857 Sardinian (founder/genetic isolate) ancestry individuals	NA
Orru V	GCST90001533	2020-09-14	Nat Genet	Complex genetic signatures in immune cells underlie autoimmunity and inform therapy.	Basophil %CD33dim HLA DR- CD66b-	myeloid white cell count	-	1857 European		1	http://ftp.ebi.ac.uk/pub/databases/gwas/summary_statistics/GCST90001001-GCST90002000/GCST90001533	no	-	Genome-wide genotyping array	32929287	1,857 Sardinian (founder/genetic isolate) ancestry individuals	NA
Orru V	GCST90001701	2020-09-14	Nat Genet	Complex genetic signatures in immune cells underlie autoimmunity and inform therapy.	BAFF-R on CD20- CD38- B cell	blood protein measurement	-	3592 European		2	http://ftp.ebi.ac.uk/pub/databases/gwas/summary_statistics/GCST90001001-GCST90002000/GCST90001701	no	-	Genome-wide genotyping array	32929287	3,592 Sardinian (founder/genetic isolate) ancestry individuals	NA
Orru V	GCST90001702	2020-09-14	Nat Genet	Complex genetic signatures in immune cells underlie autoimmunity and inform therapy.	BAFF-R on CD24+ CD27+ B cell	blood protein measurement	-	3657 European		1	http://ftp.ebi.ac.uk/pub/databases/gwas/summary_statistics/GCST90001001-GCST90002000/GCST90001702	no	-	Genome-wide genotyping array	32929287	3,657 Sardinian (founder/genetic isolate) ancestry individuals	NA
Orru V	GCST90001703	2020-09-14	Nat Genet	Complex genetic signatures in immune cells underlie autoimmunity and inform therapy.	BAFF-R on IgD+ CD24+ B cell	blood protein measurement	-	3657 European		1	http://ftp.ebi.ac.uk/pub/databases/gwas/summary_statistics/GCST90001001-GCST90002000/GCST90001703	no	-	Genome-wide genotyping array	32929287	3,657 Sardinian (founder/genetic isolate) ancestry individuals	NA
Orru V	GCST90001704	2020-09-14	Nat Genet	Complex genetic signatures in immune cells underlie autoimmunity and inform therapy.	BAFF-R on IgD+ CD24- B cell	blood protein measurement	-	3657 European		2	http://ftp.ebi.ac.uk/pub/databases/gwas/summary_statistics/GCST90001001-GCST90002000/GCST90001704	no	-	Genome-wide genotyping array	32929287	3,657 Sardinian (founder/genetic isolate) ancestry individuals	NA
Orru V	GCST90001705	2020-09-14	Nat Genet	Complex genetic signatures in immune cells underlie autoimmunity and inform therapy.	BAFF-R on IgD+ CD38- B cell	blood protein measurement	-	3645 European		1	http://ftp.ebi.ac.uk/pub/databases/gwas/summary_statistics/GCST90001001-GCST90002000/GCST90001705	no	-	Genome-wide genotyping array	32929287	3,645 Sardinian (founder/genetic isolate) ancestry individuals	NA
Orru V	GCST90001706	2020-09-14	Nat Genet	Complex genetic signatures in immune cells underlie autoimmunity and inform therapy.	BAFF-R on IgD+ CD38- naive B cell	blood protein measurement	-	1837 European		0	http://ftp.ebi.ac.uk/pub/databases/gwas/summary_statistics/GCST90001001-GCST90002000/GCST90001706	no	-	Genome-wide genotyping array	32929287	1,837 Sardinian (founder/genetic isolate) ancestry individuals	NA
Orru V	GCST90001707	2020-09-14	Nat Genet	Complex genetic signatures in immune cells underlie autoimmunity and inform therapy.	BAFF-R on IgD+ CD38- unswitched memory B cell	blood protein measurement	-	1837 European		0	http://ftp.ebi.ac.uk/pub/databases/gwas/summary_statistics/GCST90001001-GCST90002000/GCST90001707	no	-	Genome-wide genotyping array	32929287	1,837 Sardinian (founder/genetic isolate) ancestry individuals	NA
Orru V	GCST90001708	2020-09-14	Nat Genet	Complex genetic signatures in immune cells underlie autoimmunity and inform therapy.	BAFF-R on IgD+ CD38+ B cell	blood protein measurement	-	3656 European		3	http://ftp.ebi.ac.uk/pub/databases/gwas/summary_statistics/GCST90001001-GCST90002000/GCST90001708	no	-	Genome-wide genotyping array	32929287	3,656 Sardinian (founder/genetic isolate) ancestry individuals	NA
Orru V	GCST90001709	2020-09-14	Nat Genet	Complex genetic signatures in immune cells underlie autoimmunity and inform therapy.	BAFF-R on IgD+ CD38dim B cell	blood protein measurement	-	3657 European		2	http://ftp.ebi.ac.uk/pub/databases/gwas/summary_statistics/GCST90001001-GCST90002000/GCST90001709	no	-	Genome-wide genotyping array	32929287	3,657 Sardinian (founder/genetic isolate) ancestry individuals	NA
Orru V	GCST90001710	2020-09-14	Nat Genet	Complex genetic signatures in immune cells underlie autoimmunity and inform therapy.	BAFF-R on IgD- CD24- B cell	blood protein measurement	-	3657 European		2	http://ftp.ebi.ac.uk/pub/databases/gwas/summary_statistics/GCST90001001-GCST90002000/GCST90001710	no	-	Genome-wide genotyping array	32929287	3,657 Sardinian (founder/genetic isolate) ancestry individuals	NA
Orru V	GCST90001711	2020-09-14	Nat Genet	Complex genetic signatures in immune cells underlie autoimmunity and inform therapy.	BAFF-R on IgD- CD27- B cell	blood protein measurement	-	3657 European		2	http://ftp.ebi.ac.uk/pub/databases/gwas/summary_statistics/GCST90001001-GCST90002000/GCST90001711	no	-	Genome-wide genotyping array	32929287	3,657 Sardinian (founder/genetic isolate) ancestry individuals	NA
Orru V	GCST90001712	2020-09-14	Nat Genet	Complex genetic signatures in immune cells underlie autoimmunity and inform therapy.	BAFF-R on IgD- CD38- B cell	blood protein measurement	-	3657 European		1	http://ftp.ebi.ac.uk/pub/databases/gwas/summary_statistics/GCST90001001-GCST90002000/GCST90001712	no	-	Genome-wide genotyping array	32929287	3,657 Sardinian (founder/genetic isolate) ancestry individuals	NA
Orru V	GCST90001713	2020-09-14	Nat Genet	Complex genetic signatures in immune cells underlie autoimmunity and inform therapy.	BAFF-R on IgD- CD38+ B cell	blood protein measurement	-	3659 European		1	http://ftp.ebi.ac.uk/pub/databases/gwas/summary_statistics/GCST90001001-GCST90002000/GCST90001713	no	-	Genome-wide genotyping array	32929287	3,659 Sardinian (founder/genetic isolate) ancestry individuals	NA
Orru V	GCST90001714	2020-09-14	Nat Genet	Complex genetic signatures in immune cells underlie autoimmunity and inform therapy.	BAFF-R on IgD- CD38dim B cell	blood protein measurement	-	3657 European		2	http://ftp.ebi.ac.uk/pub/databases/gwas/summary_statistics/GCST90001001-GCST90002000/GCST90001714	no	-	Genome-wide genotyping array	32929287	3,657 Sardinian (founder/genetic isolate) ancestry individuals	NA
Orru V	GCST90001715	2020-09-14	Nat Genet	Complex genetic signatures in immune cells underlie autoimmunity and inform therapy.	BAFF-R on memory B cell	blood protein measurement	-	3657 European		1	http://ftp.ebi.ac.uk/pub/databases/gwas/summary_statistics/GCST90001001-GCST90002000/GCST90001715	no	-	Genome-wide genotyping array	32929287	3,657 Sardinian (founder/genetic isolate) ancestry individuals	NA
Orru V	GCST90001716	2020-09-14	Nat Genet	Complex genetic signatures in immune cells underlie autoimmunity and inform therapy.	BAFF-R on naive-mature B cell	blood protein measurement	-	3657 European		2	http://ftp.ebi.ac.uk/pub/databases/gwas/summary_statistics/GCST90001001-GCST90002000/GCST90001716	no	-	Genome-wide genotyping array	32929287	3,657 Sardinian (founder/genetic isolate) ancestry individuals	NA
Orru V	GCST90001717	2020-09-14	Nat Genet	Complex genetic signatures in immune cells underlie autoimmunity and inform therapy.	BAFF-R on unswitched memory B cell	blood protein measurement	-	3657 European		1	http://ftp.ebi.ac.uk/pub/databases/gwas/summary_statistics/GCST90001001-GCST90002000/GCST90001717	no	-	Genome-wide genotyping array	32929287	3,657 Sardinian (founder/genetic isolate) ancestry individuals	NA
Orru V	GCST90001718	2020-09-14	Nat Genet	Complex genetic signatures in immune cells underlie autoimmunity and inform therapy.	BAFF-R on switched memory B cell	blood protein measurement	-	3657 European		2	http://ftp.ebi.ac.uk/pub/databases/gwas/summary_statistics/GCST90001001-GCST90002000/GCST90001718	no	-	Genome-wide genotyping array	32929287	3,657 Sardinian (founder/genetic isolate) ancestry individuals	NA
Orru V	GCST90001719	2020-09-14	Nat Genet	Complex genetic signatures in immune cells underlie autoimmunity and inform therapy.	BAFF-R on IgD+ B cell	blood protein measurement	-	3658 European		2	http://ftp.ebi.ac.uk/pub/databases/gwas/summary_statistics/GCST90001001-GCST90002000/GCST90001719	no	-	Genome-wide genotyping array	32929287	3,658 Sardinian (founder/genetic isolate) ancestry individuals	NA
Orru V	GCST90001720	2020-09-14	Nat Genet	Complex genetic signatures in immune cells underlie autoimmunity and inform therapy.	BAFF-R on transitional B cell	blood protein measurement	-	3655 European		2	http://ftp.ebi.ac.uk/pub/databases/gwas/summary_statistics/GCST90001001-GCST90002000/GCST90001720	no	-	Genome-wide genotyping array	32929287	3,655 Sardinian (founder/genetic isolate) ancestry individuals	NA
Orru V	GCST90001721	2020-09-14	Nat Genet	Complex genetic signatures in immune cells underlie autoimmunity and inform therapy.	CD19 on CD20- B cell	blood protein measurement	-	3656 European		0	http://ftp.ebi.ac.uk/pub/databases/gwas/summary_statistics/GCST90001001-GCST90002000/GCST90001721	no	-	Genome-wide genotyping array	32929287	3,656 Sardinian (founder/genetic isolate) ancestry individuals	NA
Orru V	GCST90001722	2020-09-14	Nat Genet	Complex genetic signatures in immune cells underlie autoimmunity and inform therapy.	CD19 on CD20- CD38- B cell	blood protein measurement	-	3595 European		1	http://ftp.ebi.ac.uk/pub/databases/gwas/summary_statistics/GCST90001001-GCST90002000/GCST90001722	no	-	Genome-wide genotyping array	32929287	3,595 Sardinian (founder/genetic isolate) ancestry individuals	NA
Orru V	GCST90001723	2020-09-14	Nat Genet	Complex genetic signatures in immune cells underlie autoimmunity and inform therapy.	CD19 on CD24+ CD27+ B cell	blood protein measurement	-	3656 European		2	http://ftp.ebi.ac.uk/pub/databases/gwas/summary_statistics/GCST90001001-GCST90002000/GCST90001723	no	-	Genome-wide genotyping array	32929287	3,656 Sardinian (founder/genetic isolate) ancestry individuals	NA
Orru V	GCST90001724	2020-09-14	Nat Genet	Complex genetic signatures in immune cells underlie autoimmunity and inform therapy.	CD19 on IgD+ CD24+ B cell	blood protein measurement	-	3656 European		2	http://ftp.ebi.ac.uk/pub/databases/gwas/summary_statistics/GCST90001001-GCST90002000/GCST90001724	no	-	Genome-wide genotyping array	32929287	3,656 Sardinian (founder/genetic isolate) ancestry individuals	NA
Orru V	GCST90001725	2020-09-14	Nat Genet	Complex genetic signatures in immune cells underlie autoimmunity and inform therapy.	CD19 on IgD+ CD24- B cell	blood protein measurement	-	3656 European		2	http://ftp.ebi.ac.uk/pub/databases/gwas/summary_statistics/GCST90001001-GCST90002000/GCST90001725	no	-	Genome-wide genotyping array	32929287	3,656 Sardinian (founder/genetic isolate) ancestry individuals	NA
Orru V	GCST90001726	2020-09-14	Nat Genet	Complex genetic signatures in immune cells underlie autoimmunity and inform therapy.	CD19 on IgD+ CD38- B cell	blood protein measurement	-	3645 European		1	http://ftp.ebi.ac.uk/pub/databases/gwas/summary_statistics/GCST90001001-GCST90002000/GCST90001726	no	-	Genome-wide genotyping array	32929287	3,645 Sardinian (founder/genetic isolate) ancestry individuals	NA
Orru V	GCST90001727	2020-09-14	Nat Genet	Complex genetic signatures in immune cells underlie autoimmunity and inform therapy.	CD19 on IgD+ CD38- naive B cell	blood protein measurement	-	1830 European		0	http://ftp.ebi.ac.uk/pub/databases/gwas/summary_statistics/GCST90001001-GCST90002000/GCST90001727	no	-	Genome-wide genotyping array	32929287	1,830 Sardinian (founder/genetic isolate) ancestry individuals	NA
Orru V	GCST90001728	2020-09-14	Nat Genet	Complex genetic signatures in immune cells underlie autoimmunity and inform therapy.	CD19 on IgD+ CD38- unswitched memory B cell	blood protein measurement	-	1833 European		0	http://ftp.ebi.ac.uk/pub/databases/gwas/summary_statistics/GCST90001001-GCST90002000/GCST90001728	no	-	Genome-wide genotyping array	32929287	1,833 Sardinian (founder/genetic isolate) ancestry individuals	NA
Orru V	GCST90001729	2020-09-14	Nat Genet	Complex genetic signatures in immune cells underlie autoimmunity and inform therapy.	CD19 on IgD+ CD38+ B cell	blood protein measurement	-	3657 European		3	http://ftp.ebi.ac.uk/pub/databases/gwas/summary_statistics/GCST90001001-GCST90002000/GCST90001729	no	-	Genome-wide genotyping array	32929287	3,657 Sardinian (founder/genetic isolate) ancestry individuals	NA
Orru V	GCST90001730	2020-09-14	Nat Genet	Complex genetic signatures in immune cells underlie autoimmunity and inform therapy.	CD19 on IgD+ CD38dim B cell	blood protein measurement	-	3657 European		2	http://ftp.ebi.ac.uk/pub/databases/gwas/summary_statistics/GCST90001001-GCST90002000/GCST90001730	no	-	Genome-wide genotyping array	32929287	3,657 Sardinian (founder/genetic isolate) ancestry individuals	NA
Orru V	GCST90001731	2020-09-14	Nat Genet	Complex genetic signatures in immune cells underlie autoimmunity and inform therapy.	CD19 on IgD- CD24- B cell	blood protein measurement	-	3655 European		0	http://ftp.ebi.ac.uk/pub/databases/gwas/summary_statistics/GCST90001001-GCST90002000/GCST90001731	no	-	Genome-wide genotyping array	32929287	3,655 Sardinian (founder/genetic isolate) ancestry individuals	NA
Orru V	GCST90001732	2020-09-14	Nat Genet	Complex genetic signatures in immune cells underlie autoimmunity and inform therapy.	CD19 on IgD- CD27- B cell	blood protein measurement	-	3656 European		1	http://ftp.ebi.ac.uk/pub/databases/gwas/summary_statistics/GCST90001001-GCST90002000/GCST90001732	no	-	Genome-wide genotyping array	32929287	3,656 Sardinian (founder/genetic isolate) ancestry individuals	NA
Orru V	GCST90001733	2020-09-14	Nat Genet	Complex genetic signatures in immune cells underlie autoimmunity and inform therapy.	CD19 on IgD- CD38- B cell	blood protein measurement	-	3657 European		2	http://ftp.ebi.ac.uk/pub/databases/gwas/summary_statistics/GCST90001001-GCST90002000/GCST90001733	no	-	Genome-wide genotyping array	32929287	3,657 Sardinian (founder/genetic isolate) ancestry individuals	NA
Orru V	GCST90001734	2020-09-14	Nat Genet	Complex genetic signatures in immune cells underlie autoimmunity and inform therapy.	CD19 on IgD- CD38+ B cell	blood protein measurement	-	3658 European		0	http://ftp.ebi.ac.uk/pub/databases/gwas/summary_statistics/GCST90001001-GCST90002000/GCST90001734	no	-	Genome-wide genotyping array	32929287	3,658 Sardinian (founder/genetic isolate) ancestry individuals	NA
Orru V	GCST90001735	2020-09-14	Nat Genet	Complex genetic signatures in immune cells underlie autoimmunity and inform therapy.	CD19 on IgD- CD38dim B cell	blood protein measurement	-	3657 European		3	http://ftp.ebi.ac.uk/pub/databases/gwas/summary_statistics/GCST90001001-GCST90002000/GCST90001735	no	-	Genome-wide genotyping array	32929287	3,657 Sardinian (founder/genetic isolate) ancestry individuals	NA
Orru V	GCST90001736	2020-09-14	Nat Genet	Complex genetic signatures in immune cells underlie autoimmunity and inform therapy.	CD19 on memory B cell	blood protein measurement	-	3657 European		2	http://ftp.ebi.ac.uk/pub/databases/gwas/summary_statistics/GCST90001001-GCST90002000/GCST90001736	no	-	Genome-wide genotyping array	32929287	3,657 Sardinian (founder/genetic isolate) ancestry individuals	NA
Orru V	GCST90001737	2020-09-14	Nat Genet	Complex genetic signatures in immune cells underlie autoimmunity and inform therapy.	CD19 on naive-mature B cell	blood protein measurement	-	3653 European		2	http://ftp.ebi.ac.uk/pub/databases/gwas/summary_statistics/GCST90001001-GCST90002000/GCST90001737	no	-	Genome-wide genotyping array	32929287	3,653 Sardinian (founder/genetic isolate) ancestry individuals	NA
Orru V	GCST90001738	2020-09-14	Nat Genet	Complex genetic signatures in immune cells underlie autoimmunity and inform therapy.	CD19 on unswitched memory B cell	blood protein measurement	-	3656 European		2	http://ftp.ebi.ac.uk/pub/databases/gwas/summary_statistics/GCST90001001-GCST90002000/GCST90001738	no	-	Genome-wide genotyping array	32929287	3,656 Sardinian (founder/genetic isolate) ancestry individuals	NA
Orru V	GCST90001739	2020-09-14	Nat Genet	Complex genetic signatures in immune cells underlie autoimmunity and inform therapy.	CD19 on Plasma Blast-Plasma Cell	blood protein measurement	-	3657 European		0	http://ftp.ebi.ac.uk/pub/databases/gwas/summary_statistics/GCST90001001-GCST90002000/GCST90001739	no	-	Genome-wide genotyping array	32929287	3,657 Sardinian (founder/genetic isolate) ancestry individuals	NA
Orru V	GCST90001740	2020-09-14	Nat Genet	Complex genetic signatures in immune cells underlie autoimmunity and inform therapy.	CD19 on switched memory B cell	blood protein measurement	-	3657 European		2	http://ftp.ebi.ac.uk/pub/databases/gwas/summary_statistics/GCST90001001-GCST90002000/GCST90001740	no	-	Genome-wide genotyping array	32929287	3,657 Sardinian (founder/genetic isolate) ancestry individuals	NA
Orru V	GCST90001741	2020-09-14	Nat Genet	Complex genetic signatures in immune cells underlie autoimmunity and inform therapy.	CD19 on IgD+ B cell	blood protein measurement	-	3658 European		1	http://ftp.ebi.ac.uk/pub/databases/gwas/summary_statistics/GCST90001001-GCST90002000/GCST90001741	no	-	Genome-wide genotyping array	32929287	3,658 Sardinian (founder/genetic isolate) ancestry individuals	NA
Orru V	GCST90001742	2020-09-14	Nat Genet	Complex genetic signatures in immune cells underlie autoimmunity and inform therapy.	CD19 on transitional B cell	blood protein measurement	-	3657 European		2	http://ftp.ebi.ac.uk/pub/databases/gwas/summary_statistics/GCST90001001-GCST90002000/GCST90001742	no	-	Genome-wide genotyping array	32929287	3,657 Sardinian (founder/genetic isolate) ancestry individuals	NA
Orru V	GCST90001743	2020-09-14	Nat Genet	Complex genetic signatures in immune cells underlie autoimmunity and inform therapy.	CD20 on B cell	blood protein measurement	-	3660 European		4	http://ftp.ebi.ac.uk/pub/databases/gwas/summary_statistics/GCST90001001-GCST90002000/GCST90001743	no	-	Genome-wide genotyping array	32929287	3,660 Sardinian (founder/genetic isolate) ancestry individuals	NA
Orru V	GCST90001991	2020-09-14	Nat Genet	Complex genetic signatures in immune cells underlie autoimmunity and inform therapy.	HLA DR on CD14+ monocyte	blood protein measurement	-	3629 European		2	http://ftp.ebi.ac.uk/pub/databases/gwas/summary_statistics/GCST90001001-GCST90002000/GCST90001991	no	-	Genome-wide genotyping array	32929287	3,629 Sardinian (founder/genetic isolate) ancestry individuals	NA
Orru V	GCST90001992	2020-09-14	Nat Genet	Complex genetic signatures in immune cells underlie autoimmunity and inform therapy.	CCR2 on CD14+ CD16+ monocyte	blood protein measurement	-	3618 European		2	http://ftp.ebi.ac.uk/pub/databases/gwas/summary_statistics/GCST90001001-GCST90002000/GCST90001992	no	-	Genome-wide genotyping array	32929287	3,618 Sardinian (founder/genetic isolate) ancestry individuals	NA
Orru V	GCST90001993	2020-09-14	Nat Genet	Complex genetic signatures in immune cells underlie autoimmunity and inform therapy.	PDL-1 on CD14+ CD16- monocyte	blood protein measurement	-	3629 European		1	http://ftp.ebi.ac.uk/pub/databases/gwas/summary_statistics/GCST90001001-GCST90002000/GCST90001993	no	-	Genome-wide genotyping array	32929287	3,629 Sardinian (founder/genetic isolate) ancestry individuals	NA
Orru V	GCST90001994	2020-09-14	Nat Genet	Complex genetic signatures in immune cells underlie autoimmunity and inform therapy.	CX3CR1 on CD14- CD16-	blood protein measurement	-	3590 European		3	http://ftp.ebi.ac.uk/pub/databases/gwas/summary_statistics/GCST90001001-GCST90002000/GCST90001994	no	-	Genome-wide genotyping array	32929287	3,590 Sardinian (founder/genetic isolate) ancestry individuals	NA
Orru V	GCST90001995	2020-09-14	Nat Genet	Complex genetic signatures in immune cells underlie autoimmunity and inform therapy.	CX3CR1 on monocyte	blood protein measurement	-	3590 European		3	http://ftp.ebi.ac.uk/pub/databases/gwas/summary_statistics/GCST90001001-GCST90002000/GCST90001995	no	-	Genome-wide genotyping array	32929287	3,590 Sardinian (founder/genetic isolate) ancestry individuals	NA
Orru V	GCST90002048	2020-09-14	Nat Genet	Complex genetic signatures in immune cells underlie autoimmunity and inform therapy.	CD45 on CD66b++ myelod cell	blood protein measurement	-	1465 European		0	http://ftp.ebi.ac.uk/pub/databases/gwas/summary_statistics/GCST90002001-GCST90003000/GCST90002048	no	-	Genome-wide genotyping array	32929287	1,465 Sardinian (founder/genetic isolate) ancestry individuals	NA
Orru V	GCST90001996	2020-09-14	Nat Genet	Complex genetic signatures in immune cells underlie autoimmunity and inform therapy.	CX3CR1 on CD14+ CD16+ monocyte	blood protein measurement	-	3579 European		2	http://ftp.ebi.ac.uk/pub/databases/gwas/summary_statistics/GCST90001001-GCST90002000/GCST90001996	no	-	Genome-wide genotyping array	32929287	3,579 Sardinian (founder/genetic isolate) ancestry individuals	NA
Orru V	GCST90001997	2020-09-14	Nat Genet	Complex genetic signatures in immune cells underlie autoimmunity and inform therapy.	CX3CR1 on CD14+ CD16- monocyte	blood protein measurement	-	3590 European		3	http://ftp.ebi.ac.uk/pub/databases/gwas/summary_statistics/GCST90001001-GCST90002000/GCST90001997	no	-	Genome-wide genotyping array	32929287	3,590 Sardinian (founder/genetic isolate) ancestry individuals	NA
Orru V	GCST90001998	2020-09-14	Nat Genet	Complex genetic signatures in immune cells underlie autoimmunity and inform therapy.	PDL-1 on CD14+ CD16+ monocyte	blood protein measurement	-	3618 European		1	http://ftp.ebi.ac.uk/pub/databases/gwas/summary_statistics/GCST90001001-GCST90002000/GCST90001998	no	-	Genome-wide genotyping array	32929287	3,618 Sardinian (founder/genetic isolate) ancestry individuals	NA
Orru V	GCST90001999	2020-09-14	Nat Genet	Complex genetic signatures in immune cells underlie autoimmunity and inform therapy.	PDL-1 on CD14- CD16+ monocyte	blood protein measurement	-	3621 European		1	http://ftp.ebi.ac.uk/pub/databases/gwas/summary_statistics/GCST90001001-GCST90002000/GCST90001999	no	-	Genome-wide genotyping array	32929287	3,621 Sardinian (founder/genetic isolate) ancestry individuals	NA
Orru V	GCST90002000	2020-09-14	Nat Genet	Complex genetic signatures in immune cells underlie autoimmunity and inform therapy.	PDL-1 on CD14- CD16-	blood protein measurement	-	3629 European		1	http://ftp.ebi.ac.uk/pub/databases/gwas/summary_statistics/GCST90001001-GCST90002000/GCST90002000	no	-	Genome-wide genotyping array	32929287	3,629 Sardinian (founder/genetic isolate) ancestry individuals	NA
Orru V	GCST90002001	2020-09-14	Nat Genet	Complex genetic signatures in immune cells underlie autoimmunity and inform therapy.	CD64 on CD14- CD16-	blood protein measurement	-	3622 European		3	http://ftp.ebi.ac.uk/pub/databases/gwas/summary_statistics/GCST90002001-GCST90003000/GCST90002001	no	-	Genome-wide genotyping array	32929287	3,622 Sardinian (founder/genetic isolate) ancestry individuals	NA
Orru V	GCST90002002	2020-09-14	Nat Genet	Complex genetic signatures in immune cells underlie autoimmunity and inform therapy.	PDL-1 on monocyte	blood protein measurement	-	3629 European		2	http://ftp.ebi.ac.uk/pub/databases/gwas/summary_statistics/GCST90002001-GCST90003000/GCST90002002	no	-	Genome-wide genotyping array	32929287	3,629 Sardinian (founder/genetic isolate) ancestry individuals	NA
Orru V	GCST90002003	2020-09-14	Nat Genet	Complex genetic signatures in immune cells underlie autoimmunity and inform therapy.	CCR2 on CD14- CD16-	blood protein measurement	-	3629 European		3	http://ftp.ebi.ac.uk/pub/databases/gwas/summary_statistics/GCST90002001-GCST90003000/GCST90002003	no	-	Genome-wide genotyping array	32929287	3,629 Sardinian (founder/genetic isolate) ancestry individuals	NA
Orru V	GCST90002004	2020-09-14	Nat Genet	Complex genetic signatures in immune cells underlie autoimmunity and inform therapy.	CCR2 on CD14+ CD16- monocyte	blood protein measurement	-	3629 European		2	http://ftp.ebi.ac.uk/pub/databases/gwas/summary_statistics/GCST90002001-GCST90003000/GCST90002004	no	-	Genome-wide genotyping array	32929287	3,629 Sardinian (founder/genetic isolate) ancestry individuals	NA
Orru V	GCST90002005	2020-09-14	Nat Genet	Complex genetic signatures in immune cells underlie autoimmunity and inform therapy.	CD16 on CD14+ CD16+ monocyte	blood protein measurement	-	3617 European		1	http://ftp.ebi.ac.uk/pub/databases/gwas/summary_statistics/GCST90002001-GCST90003000/GCST90002005	no	-	Genome-wide genotyping array	32929287	3,617 Sardinian (founder/genetic isolate) ancestry individuals	NA
Orru V	GCST90002006	2020-09-14	Nat Genet	Complex genetic signatures in immune cells underlie autoimmunity and inform therapy.	CD64 on monocyte	blood protein measurement	-	3622 European		4	http://ftp.ebi.ac.uk/pub/databases/gwas/summary_statistics/GCST90002001-GCST90003000/GCST90002006	no	-	Genome-wide genotyping array	32929287	3,622 Sardinian (founder/genetic isolate) ancestry individuals	NA
Orru V	GCST90002007	2020-09-14	Nat Genet	Complex genetic signatures in immune cells underlie autoimmunity and inform therapy.	HLA DR on CD14+ CD16+ monocyte	blood protein measurement	-	3618 European		2	http://ftp.ebi.ac.uk/pub/databases/gwas/summary_statistics/GCST90002001-GCST90003000/GCST90002007	no	-	Genome-wide genotyping array	32929287	3,618 Sardinian (founder/genetic isolate) ancestry individuals	NA
Orru V	GCST90002008	2020-09-14	Nat Genet	Complex genetic signatures in immune cells underlie autoimmunity and inform therapy.	CCR2 on monocyte	blood protein measurement	-	3629 European		1	http://ftp.ebi.ac.uk/pub/databases/gwas/summary_statistics/GCST90002001-GCST90003000/GCST90002008	no	-	Genome-wide genotyping array	32929287	3,629 Sardinian (founder/genetic isolate) ancestry individuals	NA
Orru V	GCST90002009	2020-09-14	Nat Genet	Complex genetic signatures in immune cells underlie autoimmunity and inform therapy.	HLA DR on CD14- CD16-	blood protein measurement	-	3629 European		1	http://ftp.ebi.ac.uk/pub/databases/gwas/summary_statistics/GCST90002001-GCST90003000/GCST90002009	no	-	Genome-wide genotyping array	32929287	3,629 Sardinian (founder/genetic isolate) ancestry individuals	NA
Orru V	GCST90002010	2020-09-14	Nat Genet	Complex genetic signatures in immune cells underlie autoimmunity and inform therapy.	HLA DR on monocyte	blood protein measurement	-	3629 European		2	http://ftp.ebi.ac.uk/pub/databases/gwas/summary_statistics/GCST90002001-GCST90003000/GCST90002010	no	-	Genome-wide genotyping array	32929287	3,629 Sardinian (founder/genetic isolate) ancestry individuals	NA
Orru V	GCST90002011	2020-09-14	Nat Genet	Complex genetic signatures in immune cells underlie autoimmunity and inform therapy.	CD64 on CD14+ CD16+ monocyte	blood protein measurement	-	3611 European		5	http://ftp.ebi.ac.uk/pub/databases/gwas/summary_statistics/GCST90002001-GCST90003000/GCST90002011	no	-	Genome-wide genotyping array	32929287	3,611 Sardinian (founder/genetic isolate) ancestry individuals	NA
Orru V	GCST90002012	2020-09-14	Nat Genet	Complex genetic signatures in immune cells underlie autoimmunity and inform therapy.	CX3CR1 on CD14- CD16+ monocyte	blood protein measurement	-	3582 European		5	http://ftp.ebi.ac.uk/pub/databases/gwas/summary_statistics/GCST90002001-GCST90003000/GCST90002012	no	-	Genome-wide genotyping array	32929287	3,582 Sardinian (founder/genetic isolate) ancestry individuals	NA
Orru V	GCST90002013	2020-09-14	Nat Genet	Complex genetic signatures in immune cells underlie autoimmunity and inform therapy.	CCR2 on myeloid Dendritic Cell	blood protein measurement	-	2870 European		3	http://ftp.ebi.ac.uk/pub/databases/gwas/summary_statistics/GCST90002001-GCST90003000/GCST90002013	no	-	Genome-wide genotyping array	32929287	2,870 Sardinian (founder/genetic isolate) ancestry individuals	NA
Orru V	GCST90002014	2020-09-14	Nat Genet	Complex genetic signatures in immune cells underlie autoimmunity and inform therapy.	CCR2 on CD62L+ myeloid Dendritic Cell	blood protein measurement	-	2870 European		3	http://ftp.ebi.ac.uk/pub/databases/gwas/summary_statistics/GCST90002001-GCST90003000/GCST90002014	no	-	Genome-wide genotyping array	32929287	2,870 Sardinian (founder/genetic isolate) ancestry individuals	NA
Orru V	GCST90001894	2020-09-14	Nat Genet	Complex genetic signatures in immune cells underlie autoimmunity and inform therapy.	CD28 on CD28+ CD4+ T cell	blood protein measurement	-	2920 European		3	http://ftp.ebi.ac.uk/pub/databases/gwas/summary_statistics/GCST90001001-GCST90002000/GCST90001894	no	-	Genome-wide genotyping array	32929287	2,920 Sardinian (founder/genetic isolate) ancestry individuals	NA
Orru V	GCST90001895	2020-09-14	Nat Genet	Complex genetic signatures in immune cells underlie autoimmunity and inform therapy.	CD28 on CD28+ CD4-CD8- T cell	blood protein measurement	-	2919 European		2	http://ftp.ebi.ac.uk/pub/databases/gwas/summary_statistics/GCST90001001-GCST90002000/GCST90001895	no	-	Genome-wide genotyping array	32929287	2,919 Sardinian (founder/genetic isolate) ancestry individuals	NA
Orru V	GCST90001896	2020-09-14	Nat Genet	Complex genetic signatures in immune cells underlie autoimmunity and inform therapy.	CD28 on CD28+ CD45RA+ CD8+ T cell	blood protein measurement	-	2920 European		2	http://ftp.ebi.ac.uk/pub/databases/gwas/summary_statistics/GCST90001001-GCST90002000/GCST90001896	no	-	Genome-wide genotyping array	32929287	2,920 Sardinian (founder/genetic isolate) ancestry individuals	NA
Orru V	GCST90001897	2020-09-14	Nat Genet	Complex genetic signatures in immune cells underlie autoimmunity and inform therapy.	CD28 on CD39+ CD8+ T cell	blood protein measurement	-	2914 European		2	http://ftp.ebi.ac.uk/pub/databases/gwas/summary_statistics/GCST90001001-GCST90002000/GCST90001897	no	-	Genome-wide genotyping array	32929287	2,914 Sardinian (founder/genetic isolate) ancestry individuals	NA
Orru V	GCST90001898	2020-09-14	Nat Genet	Complex genetic signatures in immune cells underlie autoimmunity and inform therapy.	CD28 on CD4+ T cell	blood protein measurement	-	2920 European		3	http://ftp.ebi.ac.uk/pub/databases/gwas/summary_statistics/GCST90001001-GCST90002000/GCST90001898	no	-	Genome-wide genotyping array	32929287	2,920 Sardinian (founder/genetic isolate) ancestry individuals	NA
Orru V	GCST90001899	2020-09-14	Nat Genet	Complex genetic signatures in immune cells underlie autoimmunity and inform therapy.	CD28 on CD4 regulatory T cell	blood protein measurement	-	2920 European		2	http://ftp.ebi.ac.uk/pub/databases/gwas/summary_statistics/GCST90001001-GCST90002000/GCST90001899	no	-	Genome-wide genotyping array	32929287	2,920 Sardinian (founder/genetic isolate) ancestry individuals	NA
Orru V	GCST90001900	2020-09-14	Nat Genet	Complex genetic signatures in immune cells underlie autoimmunity and inform therapy.	CD28 on resting CD4 regulatory T cell	blood protein measurement	-	2919 European		4	http://ftp.ebi.ac.uk/pub/databases/gwas/summary_statistics/GCST90001001-GCST90002000/GCST90001900	no	-	Genome-wide genotyping array	32929287	2,919 Sardinian (founder/genetic isolate) ancestry individuals	NA
Orru V	GCST90001901	2020-09-14	Nat Genet	Complex genetic signatures in immune cells underlie autoimmunity and inform therapy.	CD28 on CD39+ resting CD4 regulatory T cell	blood protein measurement	-	2650 European		1	http://ftp.ebi.ac.uk/pub/databases/gwas/summary_statistics/GCST90001001-GCST90002000/GCST90001901	no	-	Genome-wide genotyping array	32929287	2,650 Sardinian (founder/genetic isolate) ancestry individuals	NA
Orru V	GCST90001902	2020-09-14	Nat Genet	Complex genetic signatures in immune cells underlie autoimmunity and inform therapy.	CD28 on activated CD4 regulatory T cell	blood protein measurement	-	2920 European		1	http://ftp.ebi.ac.uk/pub/databases/gwas/summary_statistics/GCST90001001-GCST90002000/GCST90001902	no	-	Genome-wide genotyping array	32929287	2,920 Sardinian (founder/genetic isolate) ancestry individuals	NA
Orru V	GCST90001903	2020-09-14	Nat Genet	Complex genetic signatures in immune cells underlie autoimmunity and inform therapy.	CD86 on myeloid Dendritic Cell	blood protein measurement	-	2871 European		0	http://ftp.ebi.ac.uk/pub/databases/gwas/summary_statistics/GCST90001001-GCST90002000/GCST90001903	no	-	Genome-wide genotyping array	32929287	2,871 Sardinian (founder/genetic isolate) ancestry individuals	NA
Orru V	GCST90001904	2020-09-14	Nat Genet	Complex genetic signatures in immune cells underlie autoimmunity and inform therapy.	CD86 on CD62L+ myeloid Dendritic Cell	blood protein measurement	-	2871 European		0	http://ftp.ebi.ac.uk/pub/databases/gwas/summary_statistics/GCST90001001-GCST90002000/GCST90001904	no	-	Genome-wide genotyping array	32929287	2,871 Sardinian (founder/genetic isolate) ancestry individuals	NA
Orru V	GCST90001905	2020-09-14	Nat Genet	Complex genetic signatures in immune cells underlie autoimmunity and inform therapy.	CD86 on monocyte	blood protein measurement	-	2850 European		1	http://ftp.ebi.ac.uk/pub/databases/gwas/summary_statistics/GCST90001001-GCST90002000/GCST90001905	no	-	Genome-wide genotyping array	32929287	2,850 Sardinian (founder/genetic isolate) ancestry individuals	NA
Orru V	GCST90001906	2020-09-14	Nat Genet	Complex genetic signatures in immune cells underlie autoimmunity and inform therapy.	CD86 on granulocyte	blood protein measurement	-	2848 European		2	http://ftp.ebi.ac.uk/pub/databases/gwas/summary_statistics/GCST90001001-GCST90002000/GCST90001906	no	-	Genome-wide genotyping array	32929287	2,848 Sardinian (founder/genetic isolate) ancestry individuals	NA
Orru V	GCST90001907	2020-09-14	Nat Genet	Complex genetic signatures in immune cells underlie autoimmunity and inform therapy.	CCR7 on naive CD4+ T cell	blood protein measurement	-	2910 European		5	http://ftp.ebi.ac.uk/pub/databases/gwas/summary_statistics/GCST90001001-GCST90002000/GCST90001907	no	-	Genome-wide genotyping array	32929287	2,910 Sardinian (founder/genetic isolate) ancestry individuals	NA
Orru V	GCST90001980	2020-09-14	Nat Genet	Complex genetic signatures in immune cells underlie autoimmunity and inform therapy.	CD40 on CD14+ CD16- monocyte	blood protein measurement	-	3629 European		3	http://ftp.ebi.ac.uk/pub/databases/gwas/summary_statistics/GCST90001001-GCST90002000/GCST90001980	no	-	Genome-wide genotyping array	32929287	3,629 Sardinian (founder/genetic isolate) ancestry individuals	NA
Orru V	GCST90001981	2020-09-14	Nat Genet	Complex genetic signatures in immune cells underlie autoimmunity and inform therapy.	CD40 on CD14+ CD16+ monocyte	blood protein measurement	-	3618 European		2	http://ftp.ebi.ac.uk/pub/databases/gwas/summary_statistics/GCST90001001-GCST90002000/GCST90001981	no	-	Genome-wide genotyping array	32929287	3,618 Sardinian (founder/genetic isolate) ancestry individuals	NA
Orru V	GCST90001982	2020-09-14	Nat Genet	Complex genetic signatures in immune cells underlie autoimmunity and inform therapy.	CCR2 on CD14- CD16+ monocyte	blood protein measurement	-	3621 European		1	http://ftp.ebi.ac.uk/pub/databases/gwas/summary_statistics/GCST90001001-GCST90002000/GCST90001982	no	-	Genome-wide genotyping array	32929287	3,621 Sardinian (founder/genetic isolate) ancestry individuals	NA
Orru V	GCST90001983	2020-09-14	Nat Genet	Complex genetic signatures in immune cells underlie autoimmunity and inform therapy.	CD14 on CD14+ CD16+ monocyte	blood protein measurement	-	3618 European		2	http://ftp.ebi.ac.uk/pub/databases/gwas/summary_statistics/GCST90001001-GCST90002000/GCST90001983	no	-	Genome-wide genotyping array	32929287	3,618 Sardinian (founder/genetic isolate) ancestry individuals	NA
Orru V	GCST90001984	2020-09-14	Nat Genet	Complex genetic signatures in immune cells underlie autoimmunity and inform therapy.	HLA DR on CD14- CD16+ monocyte	blood protein measurement	-	3621 European		3	http://ftp.ebi.ac.uk/pub/databases/gwas/summary_statistics/GCST90001001-GCST90002000/GCST90001984	no	-	Genome-wide genotyping array	32929287	3,621 Sardinian (founder/genetic isolate) ancestry individuals	NA
Orru V	GCST90001985	2020-09-14	Nat Genet	Complex genetic signatures in immune cells underlie autoimmunity and inform therapy.	CD40 on monocytes	blood protein measurement	-	3629 European		4	http://ftp.ebi.ac.uk/pub/databases/gwas/summary_statistics/GCST90001001-GCST90002000/GCST90001985	no	-	Genome-wide genotyping array	32929287	3,629 Sardinian (founder/genetic isolate) ancestry individuals	NA
Orru V	GCST90001986	2020-09-14	Nat Genet	Complex genetic signatures in immune cells underlie autoimmunity and inform therapy.	CD14 on CD14+ CD16- monocyte	blood protein measurement	-	3629 European		1	http://ftp.ebi.ac.uk/pub/databases/gwas/summary_statistics/GCST90001001-GCST90002000/GCST90001986	no	-	Genome-wide genotyping array	32929287	3,629 Sardinian (founder/genetic isolate) ancestry individuals	NA
Orru V	GCST90001987	2020-09-14	Nat Genet	Complex genetic signatures in immune cells underlie autoimmunity and inform therapy.	CD64 on CD14+ CD16- monocyte	blood protein measurement	-	3622 European		4	http://ftp.ebi.ac.uk/pub/databases/gwas/summary_statistics/GCST90001001-GCST90002000/GCST90001987	no	-	Genome-wide genotyping array	32929287	3,622 Sardinian (founder/genetic isolate) ancestry individuals	NA
Orru V	GCST90001988	2020-09-14	Nat Genet	Complex genetic signatures in immune cells underlie autoimmunity and inform therapy.	HLA DR on CD14+ CD16- monocyte	blood protein measurement	-	3629 European		2	http://ftp.ebi.ac.uk/pub/databases/gwas/summary_statistics/GCST90001001-GCST90002000/GCST90001988	no	-	Genome-wide genotyping array	32929287	3,629 Sardinian (founder/genetic isolate) ancestry individuals	NA
Orru V	GCST90001989	2020-09-14	Nat Genet	Complex genetic signatures in immune cells underlie autoimmunity and inform therapy.	CD40 on CD14- CD16+ monocyte	blood protein measurement	-	3621 European		3	http://ftp.ebi.ac.uk/pub/databases/gwas/summary_statistics/GCST90001001-GCST90002000/GCST90001989	no	-	Genome-wide genotyping array	32929287	3,621 Sardinian (founder/genetic isolate) ancestry individuals	NA
Orru V	GCST90001990	2020-09-14	Nat Genet	Complex genetic signatures in immune cells underlie autoimmunity and inform therapy.	CD64 on CD14- CD16+ monocyte	blood protein measurement	-	3614 European		2	http://ftp.ebi.ac.uk/pub/databases/gwas/summary_statistics/GCST90001001-GCST90002000/GCST90001990	no	-	Genome-wide genotyping array	32929287	3,614 Sardinian (founder/genetic isolate) ancestry individuals	NA
Orru V	GCST90001869	2020-09-14	Nat Genet	Complex genetic signatures in immune cells underlie autoimmunity and inform therapy.	CD3 on resting CD4 regulatory T cell	blood protein measurement	-	2918 European		6	http://ftp.ebi.ac.uk/pub/databases/gwas/summary_statistics/GCST90001001-GCST90002000/GCST90001869	no	-	Genome-wide genotyping array	32929287	2,918 Sardinian (founder/genetic isolate) ancestry individuals	NA
Orru V	GCST90001870	2020-09-14	Nat Genet	Complex genetic signatures in immune cells underlie autoimmunity and inform therapy.	CD34 on Hematopoietic Stem Cell	blood protein measurement	-	1634 European		3	http://ftp.ebi.ac.uk/pub/databases/gwas/summary_statistics/GCST90001001-GCST90002000/GCST90001870	no	-	Genome-wide genotyping array	32929287	1,634 Sardinian (founder/genetic isolate) ancestry individuals	NA
Orru V	GCST90001871	2020-09-14	Nat Genet	Complex genetic signatures in immune cells underlie autoimmunity and inform therapy.	HVEM on T cell	blood protein measurement	-	1247 European		1	http://ftp.ebi.ac.uk/pub/databases/gwas/summary_statistics/GCST90001001-GCST90002000/GCST90001871	no	-	Genome-wide genotyping array	32929287	1,247 Sardinian (founder/genetic isolate) ancestry individuals	NA
Orru V	GCST90001872	2020-09-14	Nat Genet	Complex genetic signatures in immune cells underlie autoimmunity and inform therapy.	HVEM on naive CD8+ T cell	blood protein measurement	-	1247 European		3	http://ftp.ebi.ac.uk/pub/databases/gwas/summary_statistics/GCST90001001-GCST90002000/GCST90001872	no	-	Genome-wide genotyping array	32929287	1,247 Sardinian (founder/genetic isolate) ancestry individuals	NA
Orru V	GCST90001873	2020-09-14	Nat Genet	Complex genetic signatures in immune cells underlie autoimmunity and inform therapy.	HVEM on Effector Memory CD8+ T cell	blood protein measurement	-	1247 European		1	http://ftp.ebi.ac.uk/pub/databases/gwas/summary_statistics/GCST90001001-GCST90002000/GCST90001873	no	-	Genome-wide genotyping array	32929287	1,247 Sardinian (founder/genetic isolate) ancestry individuals	NA
Orru V	GCST90001874	2020-09-14	Nat Genet	Complex genetic signatures in immune cells underlie autoimmunity and inform therapy.	HVEM on Terminally Differentiated CD8+ T cell	blood protein measurement	-	1247 European		0	http://ftp.ebi.ac.uk/pub/databases/gwas/summary_statistics/GCST90001001-GCST90002000/GCST90001874	no	-	Genome-wide genotyping array	32929287	1,247 Sardinian (founder/genetic isolate) ancestry individuals	NA
Orru V	GCST90001875	2020-09-14	Nat Genet	Complex genetic signatures in immune cells underlie autoimmunity and inform therapy.	HVEM on CD4+ T cell	blood protein measurement	-	1247 European		2	http://ftp.ebi.ac.uk/pub/databases/gwas/summary_statistics/GCST90001001-GCST90002000/GCST90001875	no	-	Genome-wide genotyping array	32929287	1,247 Sardinian (founder/genetic isolate) ancestry individuals	NA
Orru V	GCST90001876	2020-09-14	Nat Genet	Complex genetic signatures in immune cells underlie autoimmunity and inform therapy.	HVEM on Central Memory CD4+ T cell	blood protein measurement	-	1247 European		3	http://ftp.ebi.ac.uk/pub/databases/gwas/summary_statistics/GCST90001001-GCST90002000/GCST90001876	no	-	Genome-wide genotyping array	32929287	1,247 Sardinian (founder/genetic isolate) ancestry individuals	NA
Orru V	GCST90001877	2020-09-14	Nat Genet	Complex genetic signatures in immune cells underlie autoimmunity and inform therapy.	HVEM on naive CD4+ T cell	blood protein measurement	-	1247 European		1	http://ftp.ebi.ac.uk/pub/databases/gwas/summary_statistics/GCST90001001-GCST90002000/GCST90001877	no	-	Genome-wide genotyping array	32929287	1,247 Sardinian (founder/genetic isolate) ancestry individuals	NA
Orru V	GCST90001878	2020-09-14	Nat Genet	Complex genetic signatures in immune cells underlie autoimmunity and inform therapy.	HVEM on Effector Memory CD4+ T cell	blood protein measurement	-	1247 European		2	http://ftp.ebi.ac.uk/pub/databases/gwas/summary_statistics/GCST90001001-GCST90002000/GCST90001878	no	-	Genome-wide genotyping array	32929287	1,247 Sardinian (founder/genetic isolate) ancestry individuals	NA
Orru V	GCST90001879	2020-09-14	Nat Genet	Complex genetic signatures in immune cells underlie autoimmunity and inform therapy.	HVEM on Terminally Differentiated CD4+ T cell	blood protein measurement	-	1245 European		1	http://ftp.ebi.ac.uk/pub/databases/gwas/summary_statistics/GCST90001001-GCST90002000/GCST90001879	no	-	Genome-wide genotyping array	32929287	1,245 Sardinian (founder/genetic isolate) ancestry individuals	NA
Orru V	GCST90001880	2020-09-14	Nat Genet	Complex genetic signatures in immune cells underlie autoimmunity and inform therapy.	HVEM on CD45RA- CD4+ T cell	blood protein measurement	-	1247 European		2	http://ftp.ebi.ac.uk/pub/databases/gwas/summary_statistics/GCST90001001-GCST90002000/GCST90001880	no	-	Genome-wide genotyping array	32929287	1,247 Sardinian (founder/genetic isolate) ancestry individuals	NA
Orru V	GCST90001881	2020-09-14	Nat Genet	Complex genetic signatures in immune cells underlie autoimmunity and inform therapy.	HVEM on CD8+ T cell	blood protein measurement	-	1247 European		1	http://ftp.ebi.ac.uk/pub/databases/gwas/summary_statistics/GCST90001001-GCST90002000/GCST90001881	no	-	Genome-wide genotyping array	32929287	1,247 Sardinian (founder/genetic isolate) ancestry individuals	NA
Orru V	GCST90001882	2020-09-14	Nat Genet	Complex genetic signatures in immune cells underlie autoimmunity and inform therapy.	HVEM on Central Memory CD8+ T cell	blood protein measurement	-	1247 European		1	http://ftp.ebi.ac.uk/pub/databases/gwas/summary_statistics/GCST90001001-GCST90002000/GCST90001882	no	-	Genome-wide genotyping array	32929287	1,247 Sardinian (founder/genetic isolate) ancestry individuals	NA
Orru V	GCST90001883	2020-09-14	Nat Genet	Complex genetic signatures in immune cells underlie autoimmunity and inform therapy.	CD16-CD56 on Natural Killer T	blood protein measurement	-	3113 European		4	http://ftp.ebi.ac.uk/pub/databases/gwas/summary_statistics/GCST90001001-GCST90002000/GCST90001883	no	-	Genome-wide genotyping array	32929287	3,113 Sardinian (founder/genetic isolate) ancestry individuals	NA
Orru V	GCST90001884	2020-09-14	Nat Genet	Complex genetic signatures in immune cells underlie autoimmunity and inform therapy.	CD16-CD56 on Natural Killer	blood protein measurement	-	3113 European		3	http://ftp.ebi.ac.uk/pub/databases/gwas/summary_statistics/GCST90001001-GCST90002000/GCST90001884	no	-	Genome-wide genotyping array	32929287	3,113 Sardinian (founder/genetic isolate) ancestry individuals	NA
Orru V	GCST90001885	2020-09-14	Nat Genet	Complex genetic signatures in immune cells underlie autoimmunity and inform therapy.	CD16-CD56 on HLA DR+ Natural Killer	blood protein measurement	-	2971 European		2	http://ftp.ebi.ac.uk/pub/databases/gwas/summary_statistics/GCST90001001-GCST90002000/GCST90001885	no	-	Genome-wide genotyping array	32929287	2,971 Sardinian (founder/genetic isolate) ancestry individuals	NA
Orru V	GCST90001886	2020-09-14	Nat Genet	Complex genetic signatures in immune cells underlie autoimmunity and inform therapy.	CD28 on CD39+ activated CD4 regulatory T cell	blood protein measurement	-	2920 European		3	http://ftp.ebi.ac.uk/pub/databases/gwas/summary_statistics/GCST90001001-GCST90002000/GCST90001886	no	-	Genome-wide genotyping array	32929287	2,920 Sardinian (founder/genetic isolate) ancestry individuals	NA
Orru V	GCST90001887	2020-09-14	Nat Genet	Complex genetic signatures in immune cells underlie autoimmunity and inform therapy.	CD28 on secreting CD4 regulatory T cell	blood protein measurement	-	2920 European		2	http://ftp.ebi.ac.uk/pub/databases/gwas/summary_statistics/GCST90001001-GCST90002000/GCST90001887	no	-	Genome-wide genotyping array	32929287	2,920 Sardinian (founder/genetic isolate) ancestry individuals	NA
Orru V	GCST90001888	2020-09-14	Nat Genet	Complex genetic signatures in immune cells underlie autoimmunity and inform therapy.	CD28 on CD39+ secreting CD4 regulatory T cell	blood protein measurement	-	2920 European		3	http://ftp.ebi.ac.uk/pub/databases/gwas/summary_statistics/GCST90001001-GCST90002000/GCST90001888	no	-	Genome-wide genotyping array	32929287	2,920 Sardinian (founder/genetic isolate) ancestry individuals	NA
Orru V	GCST90001889	2020-09-14	Nat Genet	Complex genetic signatures in immune cells underlie autoimmunity and inform therapy.	CD28 on activated & secreting CD4 regulatory T cell	blood protein measurement	-	2920 European		1	http://ftp.ebi.ac.uk/pub/databases/gwas/summary_statistics/GCST90001001-GCST90002000/GCST90001889	no	-	Genome-wide genotyping array	32929287	2,920 Sardinian (founder/genetic isolate) ancestry individuals	NA
Orru V	GCST90001890	2020-09-14	Nat Genet	Complex genetic signatures in immune cells underlie autoimmunity and inform therapy.	CD28 on CD45RA+ CD4+ T cell	blood protein measurement	-	2920 European		2	http://ftp.ebi.ac.uk/pub/databases/gwas/summary_statistics/GCST90001001-GCST90002000/GCST90001890	no	-	Genome-wide genotyping array	32929287	2,920 Sardinian (founder/genetic isolate) ancestry individuals	NA
Orru V	GCST90001891	2020-09-14	Nat Genet	Complex genetic signatures in immune cells underlie autoimmunity and inform therapy.	CD28 on CD45RA- CD4 not regulatory T cell	blood protein measurement	-	2920 European		3	http://ftp.ebi.ac.uk/pub/databases/gwas/summary_statistics/GCST90001001-GCST90002000/GCST90001891	no	-	Genome-wide genotyping array	32929287	2,920 Sardinian (founder/genetic isolate) ancestry individuals	NA
Orru V	GCST90001892	2020-09-14	Nat Genet	Complex genetic signatures in immune cells underlie autoimmunity and inform therapy.	CD28 on CD39+ CD4+ T cell	blood protein measurement	-	2920 European		3	http://ftp.ebi.ac.uk/pub/databases/gwas/summary_statistics/GCST90001001-GCST90002000/GCST90001892	no	-	Genome-wide genotyping array	32929287	2,920 Sardinian (founder/genetic isolate) ancestry individuals	NA
Orru V	GCST90001893	2020-09-14	Nat Genet	Complex genetic signatures in immune cells underlie autoimmunity and inform therapy.	CD28 on CD28+ CD45RA- CD8+ T cell	blood protein measurement	-	2920 European		2	http://ftp.ebi.ac.uk/pub/databases/gwas/summary_statistics/GCST90001001-GCST90002000/GCST90001893	no	-	Genome-wide genotyping array	32929287	2,920 Sardinian (founder/genetic isolate) ancestry individuals	NA
Orru V	GCST90002015	2020-09-14	Nat Genet	Complex genetic signatures in immune cells underlie autoimmunity and inform therapy.	CCR2 on plasmacytoid Dendritic Cell	blood protein measurement	-	2871 European		2	http://ftp.ebi.ac.uk/pub/databases/gwas/summary_statistics/GCST90002001-GCST90003000/GCST90002015	no	-	Genome-wide genotyping array	32929287	2,871 Sardinian (founder/genetic isolate) ancestry individuals	NA
Orru V	GCST90002016	2020-09-14	Nat Genet	Complex genetic signatures in immune cells underlie autoimmunity and inform therapy.	CCR2 on CD62L+ plasmacytoid Dendritic Cell	blood protein measurement	-	2871 European		2	http://ftp.ebi.ac.uk/pub/databases/gwas/summary_statistics/GCST90002001-GCST90003000/GCST90002016	no	-	Genome-wide genotyping array	32929287	2,871 Sardinian (founder/genetic isolate) ancestry individuals	NA
Orru V	GCST90002017	2020-09-14	Nat Genet	Complex genetic signatures in immune cells underlie autoimmunity and inform therapy.	CCR2 on monocyte	blood protein measurement	-	2850 European		3	http://ftp.ebi.ac.uk/pub/databases/gwas/summary_statistics/GCST90002001-GCST90003000/GCST90002017	no	-	Genome-wide genotyping array	32929287	2,850 Sardinian (founder/genetic isolate) ancestry individuals	NA
Orru V	GCST90002018	2020-09-14	Nat Genet	Complex genetic signatures in immune cells underlie autoimmunity and inform therapy.	CCR2 on granulocyte	blood protein measurement	-	2850 European		1	http://ftp.ebi.ac.uk/pub/databases/gwas/summary_statistics/GCST90002001-GCST90003000/GCST90002018	no	-	Genome-wide genotyping array	32929287	2,850 Sardinian (founder/genetic isolate) ancestry individuals	NA
Orru V	GCST90002019	2020-09-14	Nat Genet	Complex genetic signatures in immune cells underlie autoimmunity and inform therapy.	CD14 on Monocytic Myeloid-Derived Suppressor Cells	blood protein measurement	-	1570 European		0	http://ftp.ebi.ac.uk/pub/databases/gwas/summary_statistics/GCST90002001-GCST90003000/GCST90002019	no	-	Genome-wide genotyping array	32929287	1,570 Sardinian (founder/genetic isolate) ancestry individuals	NA
Orru V	GCST90002020	2020-09-14	Nat Genet	Complex genetic signatures in immune cells underlie autoimmunity and inform therapy.	CD14 on CD33+ HLA DR+ CD14dim	blood protein measurement	-	1578 European		1	http://ftp.ebi.ac.uk/pub/databases/gwas/summary_statistics/GCST90002001-GCST90003000/GCST90002020	no	-	Genome-wide genotyping array	32929287	1,578 Sardinian (founder/genetic isolate) ancestry individuals	NA
Orru V	GCST90002021	2020-09-14	Nat Genet	Complex genetic signatures in immune cells underlie autoimmunity and inform therapy.	CD14 on CD33dim HLA DR+ CD11b+	blood protein measurement	-	1634 European		1	http://ftp.ebi.ac.uk/pub/databases/gwas/summary_statistics/GCST90002001-GCST90003000/GCST90002021	no	-	Genome-wide genotyping array	32929287	1,634 Sardinian (founder/genetic isolate) ancestry individuals	NA
Orru V	GCST90002022	2020-09-14	Nat Genet	Complex genetic signatures in immune cells underlie autoimmunity and inform therapy.	CD4 on CD4+ T cell	blood protein measurement	-	2912 European		4	http://ftp.ebi.ac.uk/pub/databases/gwas/summary_statistics/GCST90002001-GCST90003000/GCST90002022	no	-	Genome-wide genotyping array	32929287	2,912 Sardinian (founder/genetic isolate) ancestry individuals	NA
Orru V	GCST90002023	2020-09-14	Nat Genet	Complex genetic signatures in immune cells underlie autoimmunity and inform therapy.	CD4 on Central Memory CD4+ T cell	blood protein measurement	-	2912 European		2	http://ftp.ebi.ac.uk/pub/databases/gwas/summary_statistics/GCST90002001-GCST90003000/GCST90002023	no	-	Genome-wide genotyping array	32929287	2,912 Sardinian (founder/genetic isolate) ancestry individuals	NA
Orru V	GCST90002024	2020-09-14	Nat Genet	Complex genetic signatures in immune cells underlie autoimmunity and inform therapy.	CD4 on naive CD4+ T cell	blood protein measurement	-	2910 European		5	http://ftp.ebi.ac.uk/pub/databases/gwas/summary_statistics/GCST90002001-GCST90003000/GCST90002024	no	-	Genome-wide genotyping array	32929287	2,910 Sardinian (founder/genetic isolate) ancestry individuals	NA
Orru V	GCST90002025	2020-09-14	Nat Genet	Complex genetic signatures in immune cells underlie autoimmunity and inform therapy.	CD4 on Effector Memory CD4+ T cell	blood protein measurement	-	2912 European		2	http://ftp.ebi.ac.uk/pub/databases/gwas/summary_statistics/GCST90002001-GCST90003000/GCST90002025	no	-	Genome-wide genotyping array	32929287	2,912 Sardinian (founder/genetic isolate) ancestry individuals	NA
Orru V	GCST90002026	2020-09-14	Nat Genet	Complex genetic signatures in immune cells underlie autoimmunity and inform therapy.	CD4 on Terminally Differentiated CD4+ T cell	blood protein measurement	-	2903 European		0	http://ftp.ebi.ac.uk/pub/databases/gwas/summary_statistics/GCST90002001-GCST90003000/GCST90002026	no	-	Genome-wide genotyping array	32929287	2,903 Sardinian (founder/genetic isolate) ancestry individuals	NA
Orru V	GCST90002027	2020-09-14	Nat Genet	Complex genetic signatures in immune cells underlie autoimmunity and inform therapy.	CD4 on CD45RA+ CD4+ T cell	blood protein measurement	-	2911 European		2	http://ftp.ebi.ac.uk/pub/databases/gwas/summary_statistics/GCST90002001-GCST90003000/GCST90002027	no	-	Genome-wide genotyping array	32929287	2,911 Sardinian (founder/genetic isolate) ancestry individuals	NA
Orru V	GCST90002028	2020-09-14	Nat Genet	Complex genetic signatures in immune cells underlie autoimmunity and inform therapy.	CD19 on B cell	blood protein measurement	-	3112 European		1	http://ftp.ebi.ac.uk/pub/databases/gwas/summary_statistics/GCST90002001-GCST90003000/GCST90002028	no	-	Genome-wide genotyping array	32929287	3,112 Sardinian (founder/genetic isolate) ancestry individuals	NA
Orru V	GCST90002029	2020-09-14	Nat Genet	Complex genetic signatures in immune cells underlie autoimmunity and inform therapy.	CD39 on CD39+ CD8+ T cell	blood protein measurement	-	2915 European		1	http://ftp.ebi.ac.uk/pub/databases/gwas/summary_statistics/GCST90002001-GCST90003000/GCST90002029	no	-	Genome-wide genotyping array	32929287	2,915 Sardinian (founder/genetic isolate) ancestry individuals	NA
Orru V	GCST90002030	2020-09-14	Nat Genet	Complex genetic signatures in immune cells underlie autoimmunity and inform therapy.	CD39 on CD39+ activated CD4 regulatory T cell	blood protein measurement	-	2920 European		3	http://ftp.ebi.ac.uk/pub/databases/gwas/summary_statistics/GCST90002001-GCST90003000/GCST90002030	no	-	Genome-wide genotyping array	32929287	2,920 Sardinian (founder/genetic isolate) ancestry individuals	NA
Orru V	GCST90002031	2020-09-14	Nat Genet	Complex genetic signatures in immune cells underlie autoimmunity and inform therapy.	CD39 on CD39+ secreting CD4 regulatory T cell	blood protein measurement	-	2920 European		2	http://ftp.ebi.ac.uk/pub/databases/gwas/summary_statistics/GCST90002001-GCST90003000/GCST90002031	no	-	Genome-wide genotyping array	32929287	2,920 Sardinian (founder/genetic isolate) ancestry individuals	NA
Orru V	GCST90002032	2020-09-14	Nat Genet	Complex genetic signatures in immune cells underlie autoimmunity and inform therapy.	CD39 on CD39+ CD4+ T cell	blood protein measurement	-	2920 European		3	http://ftp.ebi.ac.uk/pub/databases/gwas/summary_statistics/GCST90002001-GCST90003000/GCST90002032	no	-	Genome-wide genotyping array	32929287	2,920 Sardinian (founder/genetic isolate) ancestry individuals	NA
Orru V	GCST90002033	2020-09-14	Nat Genet	Complex genetic signatures in immune cells underlie autoimmunity and inform therapy.	CD39 on granulocyte	blood protein measurement	-	2920 European		3	http://ftp.ebi.ac.uk/pub/databases/gwas/summary_statistics/GCST90002001-GCST90003000/GCST90002033	no	-	Genome-wide genotyping array	32929287	2,920 Sardinian (founder/genetic isolate) ancestry individuals	NA
Orru V	GCST90002034	2020-09-14	Nat Genet	Complex genetic signatures in immune cells underlie autoimmunity and inform therapy.	CD39 on monocyte	blood protein measurement	-	2909 European		2	http://ftp.ebi.ac.uk/pub/databases/gwas/summary_statistics/GCST90002001-GCST90003000/GCST90002034	no	-	Genome-wide genotyping array	32929287	2,909 Sardinian (founder/genetic isolate) ancestry individuals	NA
Orru V	GCST90002035	2020-09-14	Nat Genet	Complex genetic signatures in immune cells underlie autoimmunity and inform therapy.	CD80 on myeloid Dendritic Cell	blood protein measurement	-	2871 European		4	http://ftp.ebi.ac.uk/pub/databases/gwas/summary_statistics/GCST90002001-GCST90003000/GCST90002035	no	-	Genome-wide genotyping array	32929287	2,871 Sardinian (founder/genetic isolate) ancestry individuals	NA
Orru V	GCST90002036	2020-09-14	Nat Genet	Complex genetic signatures in immune cells underlie autoimmunity and inform therapy.	CD80 on CD62L+ myeloid Dendritic Cell	blood protein measurement	-	2871 European		3	http://ftp.ebi.ac.uk/pub/databases/gwas/summary_statistics/GCST90002001-GCST90003000/GCST90002036	no	-	Genome-wide genotyping array	32929287	2,871 Sardinian (founder/genetic isolate) ancestry individuals	NA
Orru V	GCST90002037	2020-09-14	Nat Genet	Complex genetic signatures in immune cells underlie autoimmunity and inform therapy.	CD80 on plasmacytoid Dendritic Cell	blood protein measurement	-	2871 European		2	http://ftp.ebi.ac.uk/pub/databases/gwas/summary_statistics/GCST90002001-GCST90003000/GCST90002037	no	-	Genome-wide genotyping array	32929287	2,871 Sardinian (founder/genetic isolate) ancestry individuals	NA
Orru V	GCST90002038	2020-09-14	Nat Genet	Complex genetic signatures in immune cells underlie autoimmunity and inform therapy.	CD80 on CD62L+ plasmacytoid Dendritic Cell	blood protein measurement	-	2871 European		2	http://ftp.ebi.ac.uk/pub/databases/gwas/summary_statistics/GCST90002001-GCST90003000/GCST90002038	no	-	Genome-wide genotyping array	32929287	2,871 Sardinian (founder/genetic isolate) ancestry individuals	NA
Orru V	GCST90002039	2020-09-14	Nat Genet	Complex genetic signatures in immune cells underlie autoimmunity and inform therapy.	CD80 on monocyte	blood protein measurement	-	2850 European		4	http://ftp.ebi.ac.uk/pub/databases/gwas/summary_statistics/GCST90002001-GCST90003000/GCST90002039	no	-	Genome-wide genotyping array	32929287	2,850 Sardinian (founder/genetic isolate) ancestry individuals	NA
Orru V	GCST90002040	2020-09-14	Nat Genet	Complex genetic signatures in immune cells underlie autoimmunity and inform therapy.	CD80 on granulocyte	blood protein measurement	-	2850 European		2	http://ftp.ebi.ac.uk/pub/databases/gwas/summary_statistics/GCST90002001-GCST90003000/GCST90002040	no	-	Genome-wide genotyping array	32929287	2,850 Sardinian (founder/genetic isolate) ancestry individuals	NA
Orru V	GCST90002041	2020-09-14	Nat Genet	Complex genetic signatures in immune cells underlie autoimmunity and inform therapy.	CD45 on lymphocyte	blood protein measurement	-	1635 European		1	http://ftp.ebi.ac.uk/pub/databases/gwas/summary_statistics/GCST90002001-GCST90003000/GCST90002041	no	-	Genome-wide genotyping array	32929287	1,635 Sardinian (founder/genetic isolate) ancestry individuals	NA
Orru V	GCST90002042	2020-09-14	Nat Genet	Complex genetic signatures in immune cells underlie autoimmunity and inform therapy.	CD45 on CD33+ HLA DR+ CD14-	blood protein measurement	-	1579 European		1	http://ftp.ebi.ac.uk/pub/databases/gwas/summary_statistics/GCST90002001-GCST90003000/GCST90002042	no	-	Genome-wide genotyping array	32929287	1,579 Sardinian (founder/genetic isolate) ancestry individuals	NA
Orru V	GCST90002043	2020-09-14	Nat Genet	Complex genetic signatures in immune cells underlie autoimmunity and inform therapy.	CD45 on CD33+ HLA DR+ CD14dim	blood protein measurement	-	1578 European		0	http://ftp.ebi.ac.uk/pub/databases/gwas/summary_statistics/GCST90002001-GCST90003000/GCST90002043	no	-	Genome-wide genotyping array	32929287	1,578 Sardinian (founder/genetic isolate) ancestry individuals	NA
Orru V	GCST90002044	2020-09-14	Nat Genet	Complex genetic signatures in immune cells underlie autoimmunity and inform therapy.	CD45 on CD33dim HLA DR+ CD11b-	blood protein measurement	-	1635 European		0	http://ftp.ebi.ac.uk/pub/databases/gwas/summary_statistics/GCST90002001-GCST90003000/GCST90002044	no	-	Genome-wide genotyping array	32929287	1,635 Sardinian (founder/genetic isolate) ancestry individuals	NA
Orru V	GCST90002045	2020-09-14	Nat Genet	Complex genetic signatures in immune cells underlie autoimmunity and inform therapy.	CD45 on CD33- HLA DR-	blood protein measurement	-	1635 European		2	http://ftp.ebi.ac.uk/pub/databases/gwas/summary_statistics/GCST90002001-GCST90003000/GCST90002045	no	-	Genome-wide genotyping array	32929287	1,635 Sardinian (founder/genetic isolate) ancestry individuals	NA
Orru V	GCST90002046	2020-09-14	Nat Genet	Complex genetic signatures in immune cells underlie autoimmunity and inform therapy.	CD45 on CD33- HLA DR+	blood protein measurement	-	1635 European		4	http://ftp.ebi.ac.uk/pub/databases/gwas/summary_statistics/GCST90002001-GCST90003000/GCST90002046	no	-	Genome-wide genotyping array	32929287	1,635 Sardinian (founder/genetic isolate) ancestry individuals	NA
Orru V	GCST90002047	2020-09-14	Nat Genet	Complex genetic signatures in immune cells underlie autoimmunity and inform therapy.	CD45 on Granulocytic Myeloid-Derived Suppressor Cells	blood protein measurement	-	1244 European		0	http://ftp.ebi.ac.uk/pub/databases/gwas/summary_statistics/GCST90002001-GCST90003000/GCST90002047	no	-	Genome-wide genotyping array	32929287	1,244 Sardinian (founder/genetic isolate) ancestry individuals	NA
Orru V	GCST90002049	2020-09-14	Nat Genet	Complex genetic signatures in immune cells underlie autoimmunity and inform therapy.	CD45 on Monocytic Myeloid-Derived Suppressor Cells	blood protein measurement	-	1570 European		0	http://ftp.ebi.ac.uk/pub/databases/gwas/summary_statistics/GCST90002001-GCST90003000/GCST90002049	no	-	Genome-wide genotyping array	32929287	1,570 Sardinian (founder/genetic isolate) ancestry individuals	NA
Orru V	GCST90002050	2020-09-14	Nat Genet	Complex genetic signatures in immune cells underlie autoimmunity and inform therapy.	CD45 on CD33dim HLA DR-	blood protein measurement	-	1559 European		1	http://ftp.ebi.ac.uk/pub/databases/gwas/summary_statistics/GCST90002001-GCST90003000/GCST90002050	no	-	Genome-wide genotyping array	32929287	1,559 Sardinian (founder/genetic isolate) ancestry individuals	NA
Orru V	GCST90002051	2020-09-14	Nat Genet	Complex genetic signatures in immune cells underlie autoimmunity and inform therapy.	CD45 on basophil	blood protein measurement	-	1556 European		0	http://ftp.ebi.ac.uk/pub/databases/gwas/summary_statistics/GCST90002001-GCST90003000/GCST90002051	no	-	Genome-wide genotyping array	32929287	1,556 Sardinian (founder/genetic isolate) ancestry individuals	NA
Orru V	GCST90002052	2020-09-14	Nat Genet	Complex genetic signatures in immune cells underlie autoimmunity and inform therapy.	CD45 on Immature Myeloid-Derived Suppressor Cells	blood protein measurement	-	1555 European		3	http://ftp.ebi.ac.uk/pub/databases/gwas/summary_statistics/GCST90002001-GCST90003000/GCST90002052	no	-	Genome-wide genotyping array	32929287	1,555 Sardinian (founder/genetic isolate) ancestry individuals	NA
Orru V	GCST90002053	2020-09-14	Nat Genet	Complex genetic signatures in immune cells underlie autoimmunity and inform therapy.	CD45 on CD33+ HLA DR+	blood protein measurement	-	1580 European		0	http://ftp.ebi.ac.uk/pub/databases/gwas/summary_statistics/GCST90002001-GCST90003000/GCST90002053	no	-	Genome-wide genotyping array	32929287	1,580 Sardinian (founder/genetic isolate) ancestry individuals	NA
Orru V	GCST90002054	2020-09-14	Nat Genet	Complex genetic signatures in immune cells underlie autoimmunity and inform therapy.	CD8 on Central Memory CD8+ T cell	blood protein measurement	-	2910 European		5	http://ftp.ebi.ac.uk/pub/databases/gwas/summary_statistics/GCST90002001-GCST90003000/GCST90002054	no	-	Genome-wide genotyping array	32929287	2,910 Sardinian (founder/genetic isolate) ancestry individuals	NA
Orru V	GCST90002055	2020-09-14	Nat Genet	Complex genetic signatures in immune cells underlie autoimmunity and inform therapy.	CD8 on naive CD8+ T cell	blood protein measurement	-	2910 European		2	http://ftp.ebi.ac.uk/pub/databases/gwas/summary_statistics/GCST90002001-GCST90003000/GCST90002055	no	-	Genome-wide genotyping array	32929287	2,910 Sardinian (founder/genetic isolate) ancestry individuals	NA
Orru V	GCST90002056	2020-09-14	Nat Genet	Complex genetic signatures in immune cells underlie autoimmunity and inform therapy.	CD8 on Effector Memory CD8+ T cell	blood protein measurement	-	2912 European		2	http://ftp.ebi.ac.uk/pub/databases/gwas/summary_statistics/GCST90002001-GCST90003000/GCST90002056	no	-	Genome-wide genotyping array	32929287	2,912 Sardinian (founder/genetic isolate) ancestry individuals	NA
Orru V	GCST90002057	2020-09-14	Nat Genet	Complex genetic signatures in immune cells underlie autoimmunity and inform therapy.	CD8 on Terminally Differentiated CD8+ T cell	blood protein measurement	-	2911 European		0	http://ftp.ebi.ac.uk/pub/databases/gwas/summary_statistics/GCST90002001-GCST90003000/GCST90002057	no	-	Genome-wide genotyping array	32929287	2,911 Sardinian (founder/genetic isolate) ancestry individuals	NA
Orru V	GCST90002058	2020-09-14	Nat Genet	Complex genetic signatures in immune cells underlie autoimmunity and inform therapy.	CD8 on CD8+ T cell	blood protein measurement	-	3113 European		3	http://ftp.ebi.ac.uk/pub/databases/gwas/summary_statistics/GCST90002001-GCST90003000/GCST90002058	no	-	Genome-wide genotyping array	32929287	3,113 Sardinian (founder/genetic isolate) ancestry individuals	NA
Orru V	GCST90002059	2020-09-14	Nat Genet	Complex genetic signatures in immune cells underlie autoimmunity and inform therapy.	CD8 on Natural Killer T	blood protein measurement	-	3103 European		2	http://ftp.ebi.ac.uk/pub/databases/gwas/summary_statistics/GCST90002001-GCST90003000/GCST90002059	no	-	Genome-wide genotyping array	32929287	3,103 Sardinian (founder/genetic isolate) ancestry individuals	NA
Orru V	GCST90002060	2020-09-14	Nat Genet	Complex genetic signatures in immune cells underlie autoimmunity and inform therapy.	CD8 on HLA DR+ CD8+ T cell	blood protein measurement	-	3060 European		1	http://ftp.ebi.ac.uk/pub/databases/gwas/summary_statistics/GCST90002001-GCST90003000/GCST90002060	no	-	Genome-wide genotyping array	32929287	3,060 Sardinian (founder/genetic isolate) ancestry individuals	NA
Orru V	GCST90002061	2020-09-14	Nat Genet	Complex genetic signatures in immune cells underlie autoimmunity and inform therapy.	CD4 on CD39+ CD4+ T cell	blood protein measurement	-	2920 European		2	http://ftp.ebi.ac.uk/pub/databases/gwas/summary_statistics/GCST90002001-GCST90003000/GCST90002061	no	-	Genome-wide genotyping array	32929287	2,920 Sardinian (founder/genetic isolate) ancestry individuals	NA
Orru V	GCST90002062	2020-09-14	Nat Genet	Complex genetic signatures in immune cells underlie autoimmunity and inform therapy.	CD4 on CD28+ CD4+ T cell	blood protein measurement	-	2920 European		2	http://ftp.ebi.ac.uk/pub/databases/gwas/summary_statistics/GCST90002001-GCST90003000/GCST90002062	no	-	Genome-wide genotyping array	32929287	2,920 Sardinian (founder/genetic isolate) ancestry individuals	NA
Orru V	GCST90002063	2020-09-14	Nat Genet	Complex genetic signatures in immune cells underlie autoimmunity and inform therapy.	CD4 on CD4 regulatory T cell	blood protein measurement	-	2920 European		1	http://ftp.ebi.ac.uk/pub/databases/gwas/summary_statistics/GCST90002001-GCST90003000/GCST90002063	no	-	Genome-wide genotyping array	32929287	2,920 Sardinian (founder/genetic isolate) ancestry individuals	NA
Orru V	GCST90002064	2020-09-14	Nat Genet	Complex genetic signatures in immune cells underlie autoimmunity and inform therapy.	CD4 on resting CD4 regulatory T cell	blood protein measurement	-	2919 European		1	http://ftp.ebi.ac.uk/pub/databases/gwas/summary_statistics/GCST90002001-GCST90003000/GCST90002064	no	-	Genome-wide genotyping array	32929287	2,919 Sardinian (founder/genetic isolate) ancestry individuals	NA
Orru V	GCST90002065	2020-09-14	Nat Genet	Complex genetic signatures in immune cells underlie autoimmunity and inform therapy.	CD4 on CD39+ resting CD4 regulatory T cell	blood protein measurement	-	2650 European		0	http://ftp.ebi.ac.uk/pub/databases/gwas/summary_statistics/GCST90002001-GCST90003000/GCST90002065	no	-	Genome-wide genotyping array	32929287	2,650 Sardinian (founder/genetic isolate) ancestry individuals	NA
Orru V	GCST90002066	2020-09-14	Nat Genet	Complex genetic signatures in immune cells underlie autoimmunity and inform therapy.	CD4 on activated CD4 regulatory T cell	blood protein measurement	-	2920 European		2	http://ftp.ebi.ac.uk/pub/databases/gwas/summary_statistics/GCST90002001-GCST90003000/GCST90002066	no	-	Genome-wide genotyping array	32929287	2,920 Sardinian (founder/genetic isolate) ancestry individuals	NA
Orru V	GCST90002067	2020-09-14	Nat Genet	Complex genetic signatures in immune cells underlie autoimmunity and inform therapy.	CD4 on CD39+ activated CD4 regulatory T cell	blood protein measurement	-	2920 European		2	http://ftp.ebi.ac.uk/pub/databases/gwas/summary_statistics/GCST90002001-GCST90003000/GCST90002067	no	-	Genome-wide genotyping array	32929287	2,920 Sardinian (founder/genetic isolate) ancestry individuals	NA
Orru V	GCST90002068	2020-09-14	Nat Genet	Complex genetic signatures in immune cells underlie autoimmunity and inform therapy.	CD4 on secreting CD4 regulatory T cell	blood protein measurement	-	2920 European		1	http://ftp.ebi.ac.uk/pub/databases/gwas/summary_statistics/GCST90002001-GCST90003000/GCST90002068	no	-	Genome-wide genotyping array	32929287	2,920 Sardinian (founder/genetic isolate) ancestry individuals	NA
Orru V	GCST90002069	2020-09-14	Nat Genet	Complex genetic signatures in immune cells underlie autoimmunity and inform therapy.	CD4 on CD39+ secreting CD4 regulatory T cell	blood protein measurement	-	2920 European		3	http://ftp.ebi.ac.uk/pub/databases/gwas/summary_statistics/GCST90002001-GCST90003000/GCST90002069	no	-	Genome-wide genotyping array	32929287	2,920 Sardinian (founder/genetic isolate) ancestry individuals	NA
Orru V	GCST90002070	2020-09-14	Nat Genet	Complex genetic signatures in immune cells underlie autoimmunity and inform therapy.	CD4 on activated & secreting CD4 regulatory T cell	blood protein measurement	-	2920 European		1	http://ftp.ebi.ac.uk/pub/databases/gwas/summary_statistics/GCST90002001-GCST90003000/GCST90002070	no	-	Genome-wide genotyping array	32929287	2,920 Sardinian (founder/genetic isolate) ancestry individuals	NA
Orru V	GCST90002071	2020-09-14	Nat Genet	Complex genetic signatures in immune cells underlie autoimmunity and inform therapy.	SSC-A on myeloid Dendritic Cell	blood protein measurement	-	2872 European		5	http://ftp.ebi.ac.uk/pub/databases/gwas/summary_statistics/GCST90002001-GCST90003000/GCST90002071	no	-	Genome-wide genotyping array	32929287	2,872 Sardinian (founder/genetic isolate) ancestry individuals	NA
Orru V	GCST90002072	2020-09-14	Nat Genet	Complex genetic signatures in immune cells underlie autoimmunity and inform therapy.	SSC-A on plasmacytoid Dendritic Cell	blood protein measurement	-	2872 European		4	http://ftp.ebi.ac.uk/pub/databases/gwas/summary_statistics/GCST90002001-GCST90003000/GCST90002072	no	-	Genome-wide genotyping array	32929287	2,872 Sardinian (founder/genetic isolate) ancestry individuals	NA
Orru V	GCST90002073	2020-09-14	Nat Genet	Complex genetic signatures in immune cells underlie autoimmunity and inform therapy.	SSC-A on monocyte	blood protein measurement	-	2850 European		5	http://ftp.ebi.ac.uk/pub/databases/gwas/summary_statistics/GCST90002001-GCST90003000/GCST90002073	no	-	Genome-wide genotyping array	32929287	2,850 Sardinian (founder/genetic isolate) ancestry individuals	NA
Orru V	GCST90002074	2020-09-14	Nat Genet	Complex genetic signatures in immune cells underlie autoimmunity and inform therapy.	SSC-A on CD14+ monocyte	blood protein measurement	-	3112 European		4	http://ftp.ebi.ac.uk/pub/databases/gwas/summary_statistics/GCST90002001-GCST90003000/GCST90002074	no	-	Genome-wide genotyping array	32929287	3,112 Sardinian (founder/genetic isolate) ancestry individuals	NA
Orru V	GCST90002075	2020-09-14	Nat Genet	Complex genetic signatures in immune cells underlie autoimmunity and inform therapy.	SSC-A on B cell	blood protein measurement	-	3112 European		1	http://ftp.ebi.ac.uk/pub/databases/gwas/summary_statistics/GCST90002001-GCST90003000/GCST90002075	no	-	Genome-wide genotyping array	32929287	3,112 Sardinian (founder/genetic isolate) ancestry individuals	NA
Orru V	GCST90002076	2020-09-14	Nat Genet	Complex genetic signatures in immune cells underlie autoimmunity and inform therapy.	SSC-A on Natural Killer	blood protein measurement	-	3113 European		1	http://ftp.ebi.ac.uk/pub/databases/gwas/summary_statistics/GCST90002001-GCST90003000/GCST90002076	no	-	Genome-wide genotyping array	32929287	3,113 Sardinian (founder/genetic isolate) ancestry individuals	NA
Orru V	GCST90002077	2020-09-14	Nat Genet	Complex genetic signatures in immune cells underlie autoimmunity and inform therapy.	SSC-A on HLA DR+ Natural Killer	blood protein measurement	-	2971 European		2	http://ftp.ebi.ac.uk/pub/databases/gwas/summary_statistics/GCST90002001-GCST90003000/GCST90002077	no	-	Genome-wide genotyping array	32929287	2,971 Sardinian (founder/genetic isolate) ancestry individuals	NA
Orru V	GCST90002078	2020-09-14	Nat Genet	Complex genetic signatures in immune cells underlie autoimmunity and inform therapy.	SSC-A on granulocyte	blood protein measurement	-	3112 European		4	http://ftp.ebi.ac.uk/pub/databases/gwas/summary_statistics/GCST90002001-GCST90003000/GCST90002078	no	-	Genome-wide genotyping array	32929287	3,112 Sardinian (founder/genetic isolate) ancestry individuals	NA
Orru V	GCST90002079	2020-09-14	Nat Genet	Complex genetic signatures in immune cells underlie autoimmunity and inform therapy.	SSC-A on lymphocyte	blood protein measurement	-	3113 European		1	http://ftp.ebi.ac.uk/pub/databases/gwas/summary_statistics/GCST90002001-GCST90003000/GCST90002079	no	-	Genome-wide genotyping array	32929287	3,113 Sardinian (founder/genetic isolate) ancestry individuals	NA
Orru V	GCST90002080	2020-09-14	Nat Genet	Complex genetic signatures in immune cells underlie autoimmunity and inform therapy.	SSC-A on T cell	blood protein measurement	-	3113 European		2	http://ftp.ebi.ac.uk/pub/databases/gwas/summary_statistics/GCST90002001-GCST90003000/GCST90002080	no	-	Genome-wide genotyping array	32929287	3,113 Sardinian (founder/genetic isolate) ancestry individuals	NA
Orru V	GCST90002081	2020-09-14	Nat Genet	Complex genetic signatures in immune cells underlie autoimmunity and inform therapy.	SSC-A on CD4+ T cell	blood protein measurement	-	3113 European		1	http://ftp.ebi.ac.uk/pub/databases/gwas/summary_statistics/GCST90002001-GCST90003000/GCST90002081	no	-	Genome-wide genotyping array	32929287	3,113 Sardinian (founder/genetic isolate) ancestry individuals	NA
Orru V	GCST90002082	2020-09-14	Nat Genet	Complex genetic signatures in immune cells underlie autoimmunity and inform therapy.	SSC-A on CD8+ T cell	blood protein measurement	-	3113 European		0	http://ftp.ebi.ac.uk/pub/databases/gwas/summary_statistics/GCST90002001-GCST90003000/GCST90002082	no	-	Genome-wide genotyping array	32929287	3,113 Sardinian (founder/genetic isolate) ancestry individuals	NA
Orru V	GCST90002083	2020-09-14	Nat Genet	Complex genetic signatures in immune cells underlie autoimmunity and inform therapy.	SSC-A on HLA DR+ T cell	blood protein measurement	-	3060 European		1	http://ftp.ebi.ac.uk/pub/databases/gwas/summary_statistics/GCST90002001-GCST90003000/GCST90002083	no	-	Genome-wide genotyping array	32929287	3,060 Sardinian (founder/genetic isolate) ancestry individuals	NA
Orru V	GCST90002084	2020-09-14	Nat Genet	Complex genetic signatures in immune cells underlie autoimmunity and inform therapy.	SSC-A on Natural Killer T	blood protein measurement	-	3113 European		2	http://ftp.ebi.ac.uk/pub/databases/gwas/summary_statistics/GCST90002001-GCST90003000/GCST90002084	no	-	Genome-wide genotyping array	32929287	3,113 Sardinian (founder/genetic isolate) ancestry individuals	NA
Orru V	GCST90002085	2020-09-14	Nat Genet	Complex genetic signatures in immune cells underlie autoimmunity and inform therapy.	SSC-A on HLA DR+ CD4+ T cell	blood protein measurement	-	3060 European		0	http://ftp.ebi.ac.uk/pub/databases/gwas/summary_statistics/GCST90002001-GCST90003000/GCST90002085	no	-	Genome-wide genotyping array	32929287	3,060 Sardinian (founder/genetic isolate) ancestry individuals	NA
Orru V	GCST90002086	2020-09-14	Nat Genet	Complex genetic signatures in immune cells underlie autoimmunity and inform therapy.	SSC-A on HLA DR+ CD8+ T cell	blood protein measurement	-	3060 European		0	http://ftp.ebi.ac.uk/pub/databases/gwas/summary_statistics/GCST90002001-GCST90003000/GCST90002086	no	-	Genome-wide genotyping array	32929287	3,060 Sardinian (founder/genetic isolate) ancestry individuals	NA
Orru V	GCST90002087	2020-09-14	Nat Genet	Complex genetic signatures in immune cells underlie autoimmunity and inform therapy.	CD11c on myeloid Dendritic Cell	blood protein measurement	-	2872 European		7	http://ftp.ebi.ac.uk/pub/databases/gwas/summary_statistics/GCST90002001-GCST90003000/GCST90002087	no	-	Genome-wide genotyping array	32929287	2,872 Sardinian (founder/genetic isolate) ancestry individuals	NA
Orru V	GCST90002088	2020-09-14	Nat Genet	Complex genetic signatures in immune cells underlie autoimmunity and inform therapy.	CD11c on CD62L+ myeloid Dendritic Cell	blood protein measurement	-	2872 European		5	http://ftp.ebi.ac.uk/pub/databases/gwas/summary_statistics/GCST90002001-GCST90003000/GCST90002088	no	-	Genome-wide genotyping array	32929287	2,872 Sardinian (founder/genetic isolate) ancestry individuals	NA
Orru V	GCST90002089	2020-09-14	Nat Genet	Complex genetic signatures in immune cells underlie autoimmunity and inform therapy.	CD11c on monocyte	blood protein measurement	-	2850 European		2	http://ftp.ebi.ac.uk/pub/databases/gwas/summary_statistics/GCST90002001-GCST90003000/GCST90002089	no	-	Genome-wide genotyping array	32929287	2,850 Sardinian (founder/genetic isolate) ancestry individuals	NA
Orru V	GCST90002090	2020-09-14	Nat Genet	Complex genetic signatures in immune cells underlie autoimmunity and inform therapy.	CD11c on granulocyte	blood protein measurement	-	2850 European		4	http://ftp.ebi.ac.uk/pub/databases/gwas/summary_statistics/GCST90002001-GCST90003000/GCST90002090	no	-	Genome-wide genotyping array	32929287	2,850 Sardinian (founder/genetic isolate) ancestry individuals	NA
Orru V	GCST90002091	2020-09-14	Nat Genet	Complex genetic signatures in immune cells underlie autoimmunity and inform therapy.	CD11b on CD14+ monocyte	blood protein measurement	-	1635 European		1	http://ftp.ebi.ac.uk/pub/databases/gwas/summary_statistics/GCST90002001-GCST90003000/GCST90002091	no	-	Genome-wide genotyping array	32929287	1,635 Sardinian (founder/genetic isolate) ancestry individuals	NA
Orru V	GCST90002092	2020-09-14	Nat Genet	Complex genetic signatures in immune cells underlie autoimmunity and inform therapy.	CD11b on Granulocytic Myeloid-Derived Suppressor Cells	blood protein measurement	-	1244 European		0	http://ftp.ebi.ac.uk/pub/databases/gwas/summary_statistics/GCST90002001-GCST90003000/GCST90002092	no	-	Genome-wide genotyping array	32929287	1,244 Sardinian (founder/genetic isolate) ancestry individuals	NA
Orru V	GCST90002093	2020-09-14	Nat Genet	Complex genetic signatures in immune cells underlie autoimmunity and inform therapy.	CD11b on CD66b++ myeloid cell	blood protein measurement	-	1465 European		0	http://ftp.ebi.ac.uk/pub/databases/gwas/summary_statistics/GCST90002001-GCST90003000/GCST90002093	no	-	Genome-wide genotyping array	32929287	1,465 Sardinian (founder/genetic isolate) ancestry individuals	NA
Orru V	GCST90002094	2020-09-14	Nat Genet	Complex genetic signatures in immune cells underlie autoimmunity and inform therapy.	CD11b on Monocytic Myeloid-Derived Suppressor Cells	blood protein measurement	-	1570 European		1	http://ftp.ebi.ac.uk/pub/databases/gwas/summary_statistics/GCST90002001-GCST90003000/GCST90002094	no	-	Genome-wide genotyping array	32929287	1,570 Sardinian (founder/genetic isolate) ancestry individuals	NA
Orru V	GCST90002095	2020-09-14	Nat Genet	Complex genetic signatures in immune cells underlie autoimmunity and inform therapy.	CD11b on CD33dim HLA DR-	blood protein measurement	-	1559 European		1	http://ftp.ebi.ac.uk/pub/databases/gwas/summary_statistics/GCST90002001-GCST90003000/GCST90002095	no	-	Genome-wide genotyping array	32929287	1,559 Sardinian (founder/genetic isolate) ancestry individuals	NA
Orru V	GCST90002096	2020-09-14	Nat Genet	Complex genetic signatures in immune cells underlie autoimmunity and inform therapy.	CD11b on basophil	blood protein measurement	-	1556 European		2	http://ftp.ebi.ac.uk/pub/databases/gwas/summary_statistics/GCST90002001-GCST90003000/GCST90002096	no	-	Genome-wide genotyping array	32929287	1,556 Sardinian (founder/genetic isolate) ancestry individuals	NA
Orru V	GCST90002097	2020-09-14	Nat Genet	Complex genetic signatures in immune cells underlie autoimmunity and inform therapy.	CD11b on CD33+ HLA DR+ CD14dim	blood protein measurement	-	1578 European		1	http://ftp.ebi.ac.uk/pub/databases/gwas/summary_statistics/GCST90002001-GCST90003000/GCST90002097	no	-	Genome-wide genotyping array	32929287	1,578 Sardinian (founder/genetic isolate) ancestry individuals	NA
Orru V	GCST90002098	2020-09-14	Nat Genet	Complex genetic signatures in immune cells underlie autoimmunity and inform therapy.	CD45RA on naive CD4+ T cell	blood protein measurement	-	2910 European		4	http://ftp.ebi.ac.uk/pub/databases/gwas/summary_statistics/GCST90002001-GCST90003000/GCST90002098	no	-	Genome-wide genotyping array	32929287	2,910 Sardinian (founder/genetic isolate) ancestry individuals	NA
Orru V	GCST90002099	2020-09-14	Nat Genet	Complex genetic signatures in immune cells underlie autoimmunity and inform therapy.	CD4RA on Terminally Differentiated CD4+ T cell	blood protein measurement	-	2903 European		1	http://ftp.ebi.ac.uk/pub/databases/gwas/summary_statistics/GCST90002001-GCST90003000/GCST90002099	no	-	Genome-wide genotyping array	32929287	2,903 Sardinian (founder/genetic isolate) ancestry individuals	NA
Orru V	GCST90002100	2020-09-14	Nat Genet	Complex genetic signatures in immune cells underlie autoimmunity and inform therapy.	CD45RA on naive CD8+ T cell	blood protein measurement	-	2910 European		2	http://ftp.ebi.ac.uk/pub/databases/gwas/summary_statistics/GCST90002001-GCST90003000/GCST90002100	no	-	Genome-wide genotyping array	32929287	2,910 Sardinian (founder/genetic isolate) ancestry individuals	NA
Orru V	GCST90002101	2020-09-14	Nat Genet	Complex genetic signatures in immune cells underlie autoimmunity and inform therapy.	CD45RA on Terminally Differentiated CD8+ T cell	blood protein measurement	-	2911 European		1	http://ftp.ebi.ac.uk/pub/databases/gwas/summary_statistics/GCST90002001-GCST90003000/GCST90002101	no	-	Genome-wide genotyping array	32929287	2,911 Sardinian (founder/genetic isolate) ancestry individuals	NA
Orru V	GCST90002102	2020-09-14	Nat Genet	Complex genetic signatures in immune cells underlie autoimmunity and inform therapy.	CD45RA on resting CD4 regulatory T cell	blood protein measurement	-	2919 European		3	http://ftp.ebi.ac.uk/pub/databases/gwas/summary_statistics/GCST90002001-GCST90003000/GCST90002102	no	-	Genome-wide genotyping array	32929287	2,919 Sardinian (founder/genetic isolate) ancestry individuals	NA
Orru V	GCST90002103	2020-09-14	Nat Genet	Complex genetic signatures in immune cells underlie autoimmunity and inform therapy.	CD45RA on CD39+ resting CD4 regulatory T cell	blood protein measurement	-	2650 European		1	http://ftp.ebi.ac.uk/pub/databases/gwas/summary_statistics/GCST90002001-GCST90003000/GCST90002103	no	-	Genome-wide genotyping array	32929287	2,650 Sardinian (founder/genetic isolate) ancestry individuals	NA
Orru V	GCST90002104	2020-09-14	Nat Genet	Complex genetic signatures in immune cells underlie autoimmunity and inform therapy.	HLA DR on myeloid Dendritic Cell	blood protein measurement	-	2872 European		5	http://ftp.ebi.ac.uk/pub/databases/gwas/summary_statistics/GCST90002001-GCST90003000/GCST90002104	no	-	Genome-wide genotyping array	32929287	2,872 Sardinian (founder/genetic isolate) ancestry individuals	NA
Orru V	GCST90002105	2020-09-14	Nat Genet	Complex genetic signatures in immune cells underlie autoimmunity and inform therapy.	HLA DR on plasmacytoid Dendritic Cell	blood protein measurement	-	2872 European		8	http://ftp.ebi.ac.uk/pub/databases/gwas/summary_statistics/GCST90002001-GCST90003000/GCST90002105	no	-	Genome-wide genotyping array	32929287	2,872 Sardinian (founder/genetic isolate) ancestry individuals	NA
Orru V	GCST90002106	2020-09-14	Nat Genet	Complex genetic signatures in immune cells underlie autoimmunity and inform therapy.	HLA DR on Dendritic Cell	blood protein measurement	-	2871 European		5	http://ftp.ebi.ac.uk/pub/databases/gwas/summary_statistics/GCST90002001-GCST90003000/GCST90002106	no	-	Genome-wide genotyping array	32929287	2,871 Sardinian (founder/genetic isolate) ancestry individuals	NA
Orru V	GCST90002107	2020-09-14	Nat Genet	Complex genetic signatures in immune cells underlie autoimmunity and inform therapy.	HLA DR on Hematopoietic Stem Cell	blood protein measurement	-	1634 European		3	http://ftp.ebi.ac.uk/pub/databases/gwas/summary_statistics/GCST90002001-GCST90003000/GCST90002107	no	-	Genome-wide genotyping array	32929287	1,634 Sardinian (founder/genetic isolate) ancestry individuals	NA
Orru V	GCST90002108	2020-09-14	Nat Genet	Complex genetic signatures in immune cells underlie autoimmunity and inform therapy.	HLA DR on CD33+ HLA DR+ CD14-	blood protein measurement	-	1579 European		3	http://ftp.ebi.ac.uk/pub/databases/gwas/summary_statistics/GCST90002001-GCST90003000/GCST90002108	no	-	Genome-wide genotyping array	32929287	1,579 Sardinian (founder/genetic isolate) ancestry individuals	NA
Orru V	GCST90002109	2020-09-14	Nat Genet	Complex genetic signatures in immune cells underlie autoimmunity and inform therapy.	HLA DR on CD33+ HLA DR+ CD14dim	blood protein measurement	-	1578 European		2	http://ftp.ebi.ac.uk/pub/databases/gwas/summary_statistics/GCST90002001-GCST90003000/GCST90002109	no	-	Genome-wide genotyping array	32929287	1,578 Sardinian (founder/genetic isolate) ancestry individuals	NA
Orru V	GCST90002110	2020-09-14	Nat Genet	Complex genetic signatures in immune cells underlie autoimmunity and inform therapy.	HLA DR on CD33dim HLA DR+ CD11b+	blood protein measurement	-	1634 European		5	http://ftp.ebi.ac.uk/pub/databases/gwas/summary_statistics/GCST90002001-GCST90003000/GCST90002110	no	-	Genome-wide genotyping array	32929287	1,634 Sardinian (founder/genetic isolate) ancestry individuals	NA
Orru V	GCST90002111	2020-09-14	Nat Genet	Complex genetic signatures in immune cells underlie autoimmunity and inform therapy.	HLA DR on CD33dim HLA DR+ CD11b-	blood protein measurement	-	1635 European		3	http://ftp.ebi.ac.uk/pub/databases/gwas/summary_statistics/GCST90002001-GCST90003000/GCST90002111	no	-	Genome-wide genotyping array	32929287	1,635 Sardinian (founder/genetic isolate) ancestry individuals	NA
Orru V	GCST90002112	2020-09-14	Nat Genet	Complex genetic signatures in immune cells underlie autoimmunity and inform therapy.	HLA DR on CD33- HLA DR+	blood protein measurement	-	1635 European		3	http://ftp.ebi.ac.uk/pub/databases/gwas/summary_statistics/GCST90002001-GCST90003000/GCST90002112	no	-	Genome-wide genotyping array	32929287	1,635 Sardinian (founder/genetic isolate) ancestry individuals	NA
Orru V	GCST90002113	2020-09-14	Nat Genet	Complex genetic signatures in immune cells underlie autoimmunity and inform therapy.	HLA DR on HLA DR+ T cell	blood protein measurement	-	3060 European		1	http://ftp.ebi.ac.uk/pub/databases/gwas/summary_statistics/GCST90002001-GCST90003000/GCST90002113	no	-	Genome-wide genotyping array	32929287	3,060 Sardinian (founder/genetic isolate) ancestry individuals	NA
Orru V	GCST90002114	2020-09-14	Nat Genet	Complex genetic signatures in immune cells underlie autoimmunity and inform therapy.	HLA DR on HLA DR+ CD4+ T cell	blood protein measurement	-	3060 European		1	http://ftp.ebi.ac.uk/pub/databases/gwas/summary_statistics/GCST90002001-GCST90003000/GCST90002114	no	-	Genome-wide genotyping array	32929287	3,060 Sardinian (founder/genetic isolate) ancestry individuals	NA
Orru V	GCST90002115	2020-09-14	Nat Genet	Complex genetic signatures in immune cells underlie autoimmunity and inform therapy.	HLA DR on HLA DR+ CD8+ T cell	blood protein measurement	-	3060 European		0	http://ftp.ebi.ac.uk/pub/databases/gwas/summary_statistics/GCST90002001-GCST90003000/GCST90002115	no	-	Genome-wide genotyping array	32929287	3,060 Sardinian (founder/genetic isolate) ancestry individuals	NA
Orru V	GCST90002116	2020-09-14	Nat Genet	Complex genetic signatures in immune cells underlie autoimmunity and inform therapy.	HLA DR on B cell	blood protein measurement	-	3060 European		3	http://ftp.ebi.ac.uk/pub/databases/gwas/summary_statistics/GCST90002001-GCST90003000/GCST90002116	no	-	Genome-wide genotyping array	32929287	3,060 Sardinian (founder/genetic isolate) ancestry individuals	NA
Orru V	GCST90002117	2020-09-14	Nat Genet	Complex genetic signatures in immune cells underlie autoimmunity and inform therapy.	HLA DR on HLA DR+ Natural Killer	blood protein measurement	-	2971 European		4	http://ftp.ebi.ac.uk/pub/databases/gwas/summary_statistics/GCST90002001-GCST90003000/GCST90002117	no	-	Genome-wide genotyping array	32929287	2,971 Sardinian (founder/genetic isolate) ancestry individuals	NA
Orru V	GCST90002118	2020-09-14	Nat Genet	Complex genetic signatures in immune cells underlie autoimmunity and inform therapy.	CD8 on CD28+ CD45RA- CD8+ T cell	blood protein measurement	-	2920 European		3	http://ftp.ebi.ac.uk/pub/databases/gwas/summary_statistics/GCST90002001-GCST90003000/GCST90002118	no	-	Genome-wide genotyping array	32929287	2,920 Sardinian (founder/genetic isolate) ancestry individuals	NA
Orru V	GCST90002119	2020-09-14	Nat Genet	Complex genetic signatures in immune cells underlie autoimmunity and inform therapy.	CD8 on CD28+ CD45RA+ CD8+ T cell	blood protein measurement	-	2920 European		4	http://ftp.ebi.ac.uk/pub/databases/gwas/summary_statistics/GCST90002001-GCST90003000/GCST90002119	no	-	Genome-wide genotyping array	32929287	2,920 Sardinian (founder/genetic isolate) ancestry individuals	NA
Orru V	GCST90002120	2020-09-14	Nat Genet	Complex genetic signatures in immune cells underlie autoimmunity and inform therapy.	CD8 on CD28- CD8+ T cell	blood protein measurement	-	2920 European		2	http://ftp.ebi.ac.uk/pub/databases/gwas/summary_statistics/GCST90002001-GCST90003000/GCST90002120	no	-	Genome-wide genotyping array	32929287	2,920 Sardinian (founder/genetic isolate) ancestry individuals	NA
Orru V	GCST90002121	2020-09-14	Nat Genet	Complex genetic signatures in immune cells underlie autoimmunity and inform therapy.	CD8 on CD39+ CD8+ T cell	blood protein measurement	-	2915 European		3	http://ftp.ebi.ac.uk/pub/databases/gwas/summary_statistics/GCST90002001-GCST90003000/GCST90002121	no	-	Genome-wide genotyping array	32929287	2,915 Sardinian (founder/genetic isolate) ancestry individuals	NA

## Sheet: TS2
firstAuthor	accessionId	publicationDate	reportedTrait	discoverySampleAncestry	replicationSampleAncestry	summaryStatistics	pubmedId	initialSampleDescription	replicateSampleDescription
Zhao JH	GCST90274758	2023-08-10	Eukaryotic translation initiation factor 4E-binding protein 1 levels	14736 European	1585 European, NR	http://ftp.ebi.ac.uk/pub/databases/gwas/summary_statistics/GCST90274001-GCST90275000/GCST90274758	37563310	14,736 European ancestry individuals	1,585 European or unknown ancestry individuals
Zhao JH	GCST90274759	2023-08-10	Adenosine Deaminase levels	14736 European	1585 European, NR	http://ftp.ebi.ac.uk/pub/databases/gwas/summary_statistics/GCST90274001-GCST90275000/GCST90274759	37563310	14,736 European ancestry individuals	1,585 European or unknown ancestry individuals
Zhao JH	GCST90274760	2023-08-10	Artemin levels	11778 European	1585 European, NR	http://ftp.ebi.ac.uk/pub/databases/gwas/summary_statistics/GCST90274001-GCST90275000/GCST90274760	37563310	11,778 European ancestry individuals	1,585 European or unknown ancestry individuals
Zhao JH	GCST90274761	2023-08-10	Axin-1 levels	11793 European	1585 European, NR	http://ftp.ebi.ac.uk/pub/databases/gwas/summary_statistics/GCST90274001-GCST90275000/GCST90274761	37563310	11,793 European ancestry individuals	1,585 European or unknown ancestry individuals
Zhao JH	GCST90274762	2023-08-10	beta-nerve growth factor levels	14743 European	1585 European, NR	http://ftp.ebi.ac.uk/pub/databases/gwas/summary_statistics/GCST90274001-GCST90275000/GCST90274762	37563310	14,743 European ancestry individuals	1,585 European or unknown ancestry individuals
Zhao JH	GCST90274763	2023-08-10	Caspase 8 levels	14744 European	1585 European, NR	http://ftp.ebi.ac.uk/pub/databases/gwas/summary_statistics/GCST90274001-GCST90275000/GCST90274763	37563310	14,744 European ancestry individuals	1,585 European or unknown ancestry individuals
Zhao JH	GCST90274764	2023-08-10	Eotaxin levels	14734 European	1585 European, NR	http://ftp.ebi.ac.uk/pub/databases/gwas/summary_statistics/GCST90274001-GCST90275000/GCST90274764	37563310	14,734 European ancestry individuals	1,585 European or unknown ancestry individuals
Zhao JH	GCST90274765	2023-08-10	C-C motif chemokine 19 levels	14736 European	1585 European, NR	http://ftp.ebi.ac.uk/pub/databases/gwas/summary_statistics/GCST90274001-GCST90275000/GCST90274765	37563310	14,736 European ancestry individuals	1,585 European or unknown ancestry individuals
Zhao JH	GCST90274766	2023-08-10	C-C motif chemokine 20 levels	14736 European	1585 European, NR	http://ftp.ebi.ac.uk/pub/databases/gwas/summary_statistics/GCST90274001-GCST90275000/GCST90274766	37563310	14,736 European ancestry individuals	1,585 European or unknown ancestry individuals
Zhao JH	GCST90274767	2023-08-10	C-C motif chemokine 23 levels	14736 European	1585 European, NR	http://ftp.ebi.ac.uk/pub/databases/gwas/summary_statistics/GCST90274001-GCST90275000/GCST90274767	37563310	14,736 European ancestry individuals	1,585 European or unknown ancestry individuals
Zhao JH	GCST90274768	2023-08-10	C-C motif chemokine 25 levels	14736 European	1585 European, NR	http://ftp.ebi.ac.uk/pub/databases/gwas/summary_statistics/GCST90274001-GCST90275000/GCST90274768	37563310	14,736 European ancestry individuals	1,585 European or unknown ancestry individuals
Zhao JH	GCST90274769	2023-08-10	C-C motif chemokine 28 levels	14734 European	1585 European, NR	http://ftp.ebi.ac.uk/pub/databases/gwas/summary_statistics/GCST90274001-GCST90275000/GCST90274769	37563310	14,734 European ancestry individuals	1,585 European or unknown ancestry individuals
Zhao JH	GCST90274770	2023-08-10	C-C motif chemokine 4 levels	14744 European	1585 European, NR	http://ftp.ebi.ac.uk/pub/databases/gwas/summary_statistics/GCST90274001-GCST90275000/GCST90274770	37563310	14,744 European ancestry individuals	1,585 European or unknown ancestry individuals
Zhao JH	GCST90274771	2023-08-10	Natural killer cell receptor 2B4 levels	14735 European	1585 European, NR	http://ftp.ebi.ac.uk/pub/databases/gwas/summary_statistics/GCST90274001-GCST90275000/GCST90274771	37563310	14,735 European ancestry individuals	1,585 European or unknown ancestry individuals
Zhao JH	GCST90274772	2023-08-10	CD40L receptor levels	14736 European	1585 European, NR	http://ftp.ebi.ac.uk/pub/databases/gwas/summary_statistics/GCST90274001-GCST90275000/GCST90274772	37563310	14,736 European ancestry individuals	1,585 European or unknown ancestry individuals
Zhao JH	GCST90274773	2023-08-10	T-cell surface glycoprotein CD5 levels	14735 European	1585 European, NR	http://ftp.ebi.ac.uk/pub/databases/gwas/summary_statistics/GCST90274001-GCST90275000/GCST90274773	37563310	14,735 European ancestry individuals	1,585 European or unknown ancestry individuals
Zhao JH	GCST90274774	2023-08-10	T-cell surface glycoprotein CD6 isoform levels	14735 European	1585 European, NR	http://ftp.ebi.ac.uk/pub/databases/gwas/summary_statistics/GCST90274001-GCST90275000/GCST90274774	37563310	14,735 European ancestry individuals	1,585 European or unknown ancestry individuals
Zhao JH	GCST90274775	2023-08-10	CUB domain-containing protein 1 levels	14734 European	1585 European, NR	http://ftp.ebi.ac.uk/pub/databases/gwas/summary_statistics/GCST90274001-GCST90275000/GCST90274775	37563310	14,734 European ancestry individuals	1,585 European or unknown ancestry individuals
Zhao JH	GCST90274776	2023-08-10	Macrophage colony-stimulating factor 1 levels	14734 European	1585 European, NR	http://ftp.ebi.ac.uk/pub/databases/gwas/summary_statistics/GCST90274001-GCST90275000/GCST90274776	37563310	14,734 European ancestry individuals	1,585 European or unknown ancestry individuals
Zhao JH	GCST90274777	2023-08-10	Cystatin D levels	14736 European	1585 European, NR	http://ftp.ebi.ac.uk/pub/databases/gwas/summary_statistics/GCST90274001-GCST90275000/GCST90274777	37563310	14,736 European ancestry individuals	1,585 European or unknown ancestry individuals
Zhao JH	GCST90274778	2023-08-10	Fractalkine levels	14743 European	1585 European, NR	http://ftp.ebi.ac.uk/pub/databases/gwas/summary_statistics/GCST90274001-GCST90275000/GCST90274778	37563310	14,743 European ancestry individuals	1,585 European or unknown ancestry individuals
Zhao JH	GCST90274779	2023-08-10	C-X-C motif chemokine 1 levels	14736 European	1585 European, NR	http://ftp.ebi.ac.uk/pub/databases/gwas/summary_statistics/GCST90274001-GCST90275000/GCST90274779	37563310	14,736 European ancestry individuals	1,585 European or unknown ancestry individuals
Zhao JH	GCST90274780	2023-08-10	C-X-C motif chemokine 10 levels	14744 European	1585 European, NR	http://ftp.ebi.ac.uk/pub/databases/gwas/summary_statistics/GCST90274001-GCST90275000/GCST90274780	37563310	14,744 European ancestry individuals	1,585 European or unknown ancestry individuals
Zhao JH	GCST90274781	2023-08-10	C-X-C motif chemokine 11 levels	14736 European	1585 European, NR	http://ftp.ebi.ac.uk/pub/databases/gwas/summary_statistics/GCST90274001-GCST90275000/GCST90274781	37563310	14,736 European ancestry individuals	1,585 European or unknown ancestry individuals
Zhao JH	GCST90274782	2023-08-10	C-X-C motif chemokine 5 levels	14736 European	1585 European, NR	http://ftp.ebi.ac.uk/pub/databases/gwas/summary_statistics/GCST90274001-GCST90275000/GCST90274782	37563310	14,736 European ancestry individuals	1,585 European or unknown ancestry individuals
Zhao JH	GCST90274783	2023-08-10	C-X-C motif chemokine 6 levels	14744 European	1585 European, NR	http://ftp.ebi.ac.uk/pub/databases/gwas/summary_statistics/GCST90274001-GCST90275000/GCST90274783	37563310	14,744 European ancestry individuals	1,585 European or unknown ancestry individuals
Zhao JH	GCST90274784	2023-08-10	C-X-C motif chemokine 9 levels	14735 European	1585 European, NR	http://ftp.ebi.ac.uk/pub/databases/gwas/summary_statistics/GCST90274001-GCST90275000/GCST90274784	37563310	14,735 European ancestry individuals	1,585 European or unknown ancestry individuals
Zhao JH	GCST90274785	2023-08-10	Delta and Notch-like epidermal growth factor-related receptor levels	14735 European	1585 European, NR	http://ftp.ebi.ac.uk/pub/databases/gwas/summary_statistics/GCST90274001-GCST90275000/GCST90274785	37563310	14,735 European ancestry individuals	1,585 European or unknown ancestry individuals
Zhao JH	GCST90274786	2023-08-10	Protein S100-A12 levels	14743 European	1585 European, NR	http://ftp.ebi.ac.uk/pub/databases/gwas/summary_statistics/GCST90274001-GCST90275000/GCST90274786	37563310	14,743 European ancestry individuals	1,585 European or unknown ancestry individuals
Zhao JH	GCST90274787	2023-08-10	Fibroblast growth factor 19 levels	14744 European	1585 European, NR	http://ftp.ebi.ac.uk/pub/databases/gwas/summary_statistics/GCST90274001-GCST90275000/GCST90274787	37563310	14,744 European ancestry individuals	1,585 European or unknown ancestry individuals
Zhao JH	GCST90274788	2023-08-10	Fibroblast growth factor 21 levels	14743 European	1585 European, NR	http://ftp.ebi.ac.uk/pub/databases/gwas/summary_statistics/GCST90274001-GCST90275000/GCST90274788	37563310	14,743 European ancestry individuals	1,585 European or unknown ancestry individuals
Zhao JH	GCST90274789	2023-08-10	Fibroblast growth factor 23 levels	14735 European	1585 European, NR	http://ftp.ebi.ac.uk/pub/databases/gwas/summary_statistics/GCST90274001-GCST90275000/GCST90274789	37563310	14,735 European ancestry individuals	1,585 European or unknown ancestry individuals
Zhao JH	GCST90274790	2023-08-10	Fibroblast growth factor 5 levels	11789 European	1585 European, NR	http://ftp.ebi.ac.uk/pub/databases/gwas/summary_statistics/GCST90274001-GCST90275000/GCST90274790	37563310	11,789 European ancestry individuals	1,585 European or unknown ancestry individuals
Zhao JH	GCST90274791	2023-08-10	Fms-related tyrosine kinase 3 ligand levels	14734 European	1585 European, NR	http://ftp.ebi.ac.uk/pub/databases/gwas/summary_statistics/GCST90274001-GCST90275000/GCST90274791	37563310	14,734 European ancestry individuals	1,585 European or unknown ancestry individuals
Zhao JH	GCST90274792	2023-08-10	Glial cell line-derived neurotrophic factor levels	14736 European	1585 European, NR	http://ftp.ebi.ac.uk/pub/databases/gwas/summary_statistics/GCST90274001-GCST90275000/GCST90274792	37563310	14,736 European ancestry individuals	1,585 European or unknown ancestry individuals
Zhao JH	GCST90274793	2023-08-10	Hepatocyte growth factor levels	14734 European	1585 European, NR	http://ftp.ebi.ac.uk/pub/databases/gwas/summary_statistics/GCST90274001-GCST90275000/GCST90274793	37563310	14,734 European ancestry individuals	1,585 European or unknown ancestry individuals
Zhao JH	GCST90274794	2023-08-10	Interferon gamma levels	11793 European	1585 European, NR	http://ftp.ebi.ac.uk/pub/databases/gwas/summary_statistics/GCST90274001-GCST90275000/GCST90274794	37563310	11,793 European ancestry individuals	1,585 European or unknown ancestry individuals
Zhao JH	GCST90274795	2023-08-10	Interleukin-10 levels	14744 European	1585 European, NR	http://ftp.ebi.ac.uk/pub/databases/gwas/summary_statistics/GCST90274001-GCST90275000/GCST90274795	37563310	14,744 European ancestry individuals	1,585 European or unknown ancestry individuals
Zhao JH	GCST90274796	2023-08-10	Interleukin-10 receptor subunit alpha levels	11793 European	1585 European, NR	http://ftp.ebi.ac.uk/pub/databases/gwas/summary_statistics/GCST90274001-GCST90275000/GCST90274796	37563310	11,793 European ancestry individuals	1,585 European or unknown ancestry individuals
Zhao JH	GCST90274797	2023-08-10	Interleukin-10 receptor subunit beta levels	14734 European	1585 European, NR	http://ftp.ebi.ac.uk/pub/databases/gwas/summary_statistics/GCST90274001-GCST90275000/GCST90274797	37563310	14,734 European ancestry individuals	1,585 European or unknown ancestry individuals
Zhao JH	GCST90274798	2023-08-10	Interleukin-12 subunit beta levels	14735 European	1585 European, NR	http://ftp.ebi.ac.uk/pub/databases/gwas/summary_statistics/GCST90274001-GCST90275000/GCST90274798	37563310	14,735 European ancestry individuals	1,585 European or unknown ancestry individuals
Zhao JH	GCST90274799	2023-08-10	Interleukin-13 levels	11792 European	1585 European, NR	http://ftp.ebi.ac.uk/pub/databases/gwas/summary_statistics/GCST90274001-GCST90275000/GCST90274799	37563310	11,792 European ancestry individuals	1,585 European or unknown ancestry individuals
Zhao JH	GCST90274800	2023-08-10	Interleukin-15 receptor subunit alpha levels	11792 European	1585 European, NR	http://ftp.ebi.ac.uk/pub/databases/gwas/summary_statistics/GCST90274001-GCST90275000/GCST90274800	37563310	11,792 European ancestry individuals	1,585 European or unknown ancestry individuals
Zhao JH	GCST90274801	2023-08-10	Interleukin-17A levels	11784 European	1585 European, NR	http://ftp.ebi.ac.uk/pub/databases/gwas/summary_statistics/GCST90274001-GCST90275000/GCST90274801	37563310	11,784 European ancestry individuals	1,585 European or unknown ancestry individuals
Zhao JH	GCST90274802	2023-08-10	Interleukin-17C levels	11793 European	1585 European, NR	http://ftp.ebi.ac.uk/pub/databases/gwas/summary_statistics/GCST90274001-GCST90275000/GCST90274802	37563310	11,793 European ancestry individuals	1,585 European or unknown ancestry individuals
Zhao JH	GCST90274803	2023-08-10	Interleukin-18 levels	14744 European	1585 European, NR	http://ftp.ebi.ac.uk/pub/databases/gwas/summary_statistics/GCST90274001-GCST90275000/GCST90274803	37563310	14,744 European ancestry individuals	1,585 European or unknown ancestry individuals
Zhao JH	GCST90274804	2023-08-10	interleukin-18 receptor 1 levels	14743 European	1585 European, NR	http://ftp.ebi.ac.uk/pub/databases/gwas/summary_statistics/GCST90274001-GCST90275000/GCST90274804	37563310	14,743 European ancestry individuals	1,585 European or unknown ancestry individuals
Zhao JH	GCST90274805	2023-08-10	Interleukin-1-alpha levels	11788 European	1585 European, NR	http://ftp.ebi.ac.uk/pub/databases/gwas/summary_statistics/GCST90274001-GCST90275000/GCST90274805	37563310	11,788 European ancestry individuals	1,585 European or unknown ancestry individuals
Zhao JH	GCST90274806	2023-08-10	Interleukin-2 levels	11789 European	1585 European, NR	http://ftp.ebi.ac.uk/pub/databases/gwas/summary_statistics/GCST90274001-GCST90275000/GCST90274806	37563310	11,789 European ancestry individuals	1,585 European or unknown ancestry individuals
Zhao JH	GCST90274807	2023-08-10	Interleukin-20 levels	11784 European	1585 European, NR	http://ftp.ebi.ac.uk/pub/databases/gwas/summary_statistics/GCST90274001-GCST90275000/GCST90274807	37563310	11,784 European ancestry individuals	1,585 European or unknown ancestry individuals
Zhao JH	GCST90274808	2023-08-10	Interleukin-20 receptor subunit alpha levels	11792 European	1585 European, NR	http://ftp.ebi.ac.uk/pub/databases/gwas/summary_statistics/GCST90274001-GCST90275000/GCST90274808	37563310	11,792 European ancestry individuals	1,585 European or unknown ancestry individuals
Zhao JH	GCST90274809	2023-08-10	Interleukin-22 receptor subunit alpha-1 levels	11793 European	1585 European, NR	http://ftp.ebi.ac.uk/pub/databases/gwas/summary_statistics/GCST90274001-GCST90275000/GCST90274809	37563310	11,793 European ancestry individuals	1,585 European or unknown ancestry individuals
Zhao JH	GCST90274810	2023-08-10	Interleukin-24 levels	11785 European	1585 European, NR	http://ftp.ebi.ac.uk/pub/databases/gwas/summary_statistics/GCST90274001-GCST90275000/GCST90274810	37563310	11,785 European ancestry individuals	1,585 European or unknown ancestry individuals
Zhao JH	GCST90274811	2023-08-10	Interleukin-2 receptor subunit beta levels	11792 European	1585 European, NR	http://ftp.ebi.ac.uk/pub/databases/gwas/summary_statistics/GCST90274001-GCST90275000/GCST90274811	37563310	11,792 European ancestry individuals	1,585 European or unknown ancestry individuals
Zhao JH	GCST90274812	2023-08-10	Interleukin-33 levels	11793 European	1585 European, NR	http://ftp.ebi.ac.uk/pub/databases/gwas/summary_statistics/GCST90274001-GCST90275000/GCST90274812	37563310	11,793 European ancestry individuals	1,585 European or unknown ancestry individuals
Zhao JH	GCST90274813	2023-08-10	Interleukin-4 levels	11793 European	1585 European, NR	http://ftp.ebi.ac.uk/pub/databases/gwas/summary_statistics/GCST90274001-GCST90275000/GCST90274813	37563310	11,793 European ancestry individuals	1,585 European or unknown ancestry individuals
Zhao JH	GCST90274814	2023-08-10	Interleukin-5 levels	11792 European	1585 European, NR	http://ftp.ebi.ac.uk/pub/databases/gwas/summary_statistics/GCST90274001-GCST90275000/GCST90274814	37563310	11,792 European ancestry individuals	1,585 European or unknown ancestry individuals
Zhao JH	GCST90274815	2023-08-10	Interleukin-6 levels	14743 European	1585 European, NR	http://ftp.ebi.ac.uk/pub/databases/gwas/summary_statistics/GCST90274001-GCST90275000/GCST90274815	37563310	14,743 European ancestry individuals	1,585 European or unknown ancestry individuals
Zhao JH	GCST90274816	2023-08-10	Interleukin-7 levels	14736 European	1585 European, NR	http://ftp.ebi.ac.uk/pub/databases/gwas/summary_statistics/GCST90274001-GCST90275000/GCST90274816	37563310	14,736 European ancestry individuals	1,585 European or unknown ancestry individuals
Zhao JH	GCST90274817	2023-08-10	Interleukin-8 levels	14744 European	1585 European, NR	http://ftp.ebi.ac.uk/pub/databases/gwas/summary_statistics/GCST90274001-GCST90275000/GCST90274817	37563310	14,744 European ancestry individuals	1,585 European or unknown ancestry individuals
Zhao JH	GCST90274818	2023-08-10	Latency-associated peptide transforming growth factor beta 1 levels	14736 European	1585 European, NR	http://ftp.ebi.ac.uk/pub/databases/gwas/summary_statistics/GCST90274001-GCST90275000/GCST90274818	37563310	14,736 European ancestry individuals	1,585 European or unknown ancestry individuals
Zhao JH	GCST90274819	2023-08-10	Leukemia inhibitory factor levels	11793 European	1585 European, NR	http://ftp.ebi.ac.uk/pub/databases/gwas/summary_statistics/GCST90274001-GCST90275000/GCST90274819	37563310	11,793 European ancestry individuals	1,585 European or unknown ancestry individuals
Zhao JH	GCST90274820	2023-08-10	Leukemia inhibitory factor receptor levels	11784 European	1585 European, NR	http://ftp.ebi.ac.uk/pub/databases/gwas/summary_statistics/GCST90274001-GCST90275000/GCST90274820	37563310	11,784 European ancestry individuals	1,585 European or unknown ancestry individuals
Zhao JH	GCST90274821	2023-08-10	Monocyte chemoattractant protein-1 levels	14733 European	1585 European, NR	http://ftp.ebi.ac.uk/pub/databases/gwas/summary_statistics/GCST90274001-GCST90275000/GCST90274821	37563310	14,733 European ancestry individuals	1,585 European or unknown ancestry individuals
Zhao JH	GCST90274822	2023-08-10	Monocyte chemoattractant protein 2 levels	14736 European	1585 European, NR	http://ftp.ebi.ac.uk/pub/databases/gwas/summary_statistics/GCST90274001-GCST90275000/GCST90274822	37563310	14,736 European ancestry individuals	1,585 European or unknown ancestry individuals
Zhao JH	GCST90274823	2023-08-10	Monocyte chemoattractant protein-3 levels	11783 European	1585 European, NR	http://ftp.ebi.ac.uk/pub/databases/gwas/summary_statistics/GCST90274001-GCST90275000/GCST90274823	37563310	11,783 European ancestry individuals	1,585 European or unknown ancestry individuals
Zhao JH	GCST90274824	2023-08-10	Monocyte chemoattractant protein-4 levels	14736 European	1585 European, NR	http://ftp.ebi.ac.uk/pub/databases/gwas/summary_statistics/GCST90274001-GCST90275000/GCST90274824	37563310	14,736 European ancestry individuals	1,585 European or unknown ancestry individuals
Zhao JH	GCST90274825	2023-08-10	Macrophage inflammatory protein 1a levels	14743 European	1585 European, NR	http://ftp.ebi.ac.uk/pub/databases/gwas/summary_statistics/GCST90274001-GCST90275000/GCST90274825	37563310	14,743 European ancestry individuals	1,585 European or unknown ancestry individuals
Zhao JH	GCST90274826	2023-08-10	Matrix metalloproteinase-1 levels	14744 European	1585 European, NR	http://ftp.ebi.ac.uk/pub/databases/gwas/summary_statistics/GCST90274001-GCST90275000/GCST90274826	37563310	14,744 European ancestry individuals	1,585 European or unknown ancestry individuals
Zhao JH	GCST90274827	2023-08-10	Matrix metalloproteinase-10 levels	14744 European	1585 European, NR	http://ftp.ebi.ac.uk/pub/databases/gwas/summary_statistics/GCST90274001-GCST90275000/GCST90274827	37563310	14,744 European ancestry individuals	1,585 European or unknown ancestry individuals
Zhao JH	GCST90274828	2023-08-10	Neurturin levels	11791 European	1585 European, NR	http://ftp.ebi.ac.uk/pub/databases/gwas/summary_statistics/GCST90274001-GCST90275000/GCST90274828	37563310	11,791 European ancestry individuals	1,585 European or unknown ancestry individuals
Zhao JH	GCST90274829	2023-08-10	Neurotrophin-3 levels	14744 European	1585 European, NR	http://ftp.ebi.ac.uk/pub/databases/gwas/summary_statistics/GCST90274001-GCST90275000/GCST90274829	37563310	14,744 European ancestry individuals	1,585 European or unknown ancestry individuals
Zhao JH	GCST90274830	2023-08-10	Osteoprotegerin levels	14733 European	1585 European, NR	http://ftp.ebi.ac.uk/pub/databases/gwas/summary_statistics/GCST90274001-GCST90275000/GCST90274830	37563310	14,733 European ancestry individuals	1,585 European or unknown ancestry individuals
Zhao JH	GCST90274831	2023-08-10	Oncostatin-M levels	14736 European	1585 European, NR	http://ftp.ebi.ac.uk/pub/databases/gwas/summary_statistics/GCST90274001-GCST90275000/GCST90274831	37563310	14,736 European ancestry individuals	1,585 European or unknown ancestry individuals
Zhao JH	GCST90274832	2023-08-10	Programmed cell death 1 ligand 1 levels	14736 European	1585 European, NR	http://ftp.ebi.ac.uk/pub/databases/gwas/summary_statistics/GCST90274001-GCST90275000/GCST90274832	37563310	14,736 European ancestry individuals	1,585 European or unknown ancestry individuals
Zhao JH	GCST90274833	2023-08-10	Stem cell factor levels	14736 European	1585 European, NR	http://ftp.ebi.ac.uk/pub/databases/gwas/summary_statistics/GCST90274001-GCST90275000/GCST90274833	37563310	14,736 European ancestry individuals	1,585 European or unknown ancestry individuals
Zhao JH	GCST90274834	2023-08-10	SIR2-like protein 2 levels	14736 European	1585 European, NR	http://ftp.ebi.ac.uk/pub/databases/gwas/summary_statistics/GCST90274001-GCST90275000/GCST90274834	37563310	14,736 European ancestry individuals	1,585 European or unknown ancestry individuals
Zhao JH	GCST90274835	2023-08-10	Signaling lymphocytic activation molecule levels	14734 European	1585 European, NR	http://ftp.ebi.ac.uk/pub/databases/gwas/summary_statistics/GCST90274001-GCST90275000/GCST90274835	37563310	14,734 European ancestry individuals	1,585 European or unknown ancestry individuals
Zhao JH	GCST90274836	2023-08-10	Sulfotransferase 1A1 levels	11793 European	1585 European, NR	http://ftp.ebi.ac.uk/pub/databases/gwas/summary_statistics/GCST90274001-GCST90275000/GCST90274836	37563310	11,793 European ancestry individuals	1,585 European or unknown ancestry individuals
Zhao JH	GCST90274837	2023-08-10	STAM binding protein levels	14736 European	1585 European, NR	http://ftp.ebi.ac.uk/pub/databases/gwas/summary_statistics/GCST90274001-GCST90275000/GCST90274837	37563310	14,736 European ancestry individuals	1,585 European or unknown ancestry individuals
Zhao JH	GCST90274838	2023-08-10	Transforming growth factor-alpha levels	14733 European	1585 European, NR	http://ftp.ebi.ac.uk/pub/databases/gwas/summary_statistics/GCST90274001-GCST90275000/GCST90274838	37563310	14,733 European ancestry individuals	1,585 European or unknown ancestry individuals
Zhao JH	GCST90274839	2023-08-10	Tumor necrosis factor levels	11785 European	1585 European, NR	http://ftp.ebi.ac.uk/pub/databases/gwas/summary_statistics/GCST90274001-GCST90275000/GCST90274839	37563310	11,785 European ancestry individuals	1,585 European or unknown ancestry individuals
Zhao JH	GCST90274840	2023-08-10	TNF-beta levels	11792 European	1585 European, NR	http://ftp.ebi.ac.uk/pub/databases/gwas/summary_statistics/GCST90274001-GCST90275000/GCST90274840	37563310	11,792 European ancestry individuals	1,585 European or unknown ancestry individuals
Zhao JH	GCST90274841	2023-08-10	Tumor necrosis factor receptor superfamily member 9 levels	11784 European	1585 European, NR	http://ftp.ebi.ac.uk/pub/databases/gwas/summary_statistics/GCST90274001-GCST90275000/GCST90274841	37563310	11,784 European ancestry individuals	1,585 European or unknown ancestry individuals
Zhao JH	GCST90274842	2023-08-10	Tumor necrosis factor ligand superfamily member 14 levels	11793 European	1585 European, NR	http://ftp.ebi.ac.uk/pub/databases/gwas/summary_statistics/GCST90274001-GCST90275000/GCST90274842	37563310	11,793 European ancestry individuals	1,585 European or unknown ancestry individuals
Zhao JH	GCST90274843	2023-08-10	TNF-related apoptosis-inducing ligand levels	14735 European	1585 European, NR	http://ftp.ebi.ac.uk/pub/databases/gwas/summary_statistics/GCST90274001-GCST90275000/GCST90274843	37563310	14,735 European ancestry individuals	1,585 European or unknown ancestry individuals
Zhao JH	GCST90274844	2023-08-10	TNF-related activation-induced cytokine levels	14736 European	1585 European, NR	http://ftp.ebi.ac.uk/pub/databases/gwas/summary_statistics/GCST90274001-GCST90275000/GCST90274844	37563310	14,736 European ancestry individuals	1,585 European or unknown ancestry individuals
Zhao JH	GCST90274845	2023-08-10	Thymic stromal lymphopoietin levels	11793 European	1585 European, NR	http://ftp.ebi.ac.uk/pub/databases/gwas/summary_statistics/GCST90274001-GCST90275000/GCST90274845	37563310	11,793 European ancestry individuals	1,585 European or unknown ancestry individuals
Zhao JH	GCST90274846	2023-08-10	Tumor necrosis factor ligand superfamily member 12 levels	14736 European	1585 European, NR	http://ftp.ebi.ac.uk/pub/databases/gwas/summary_statistics/GCST90274001-GCST90275000/GCST90274846	37563310	14,736 European ancestry individuals	1,585 European or unknown ancestry individuals
Zhao JH	GCST90274847	2023-08-10	Urokinase-type plasminogen activator levels	14734 European	1585 European, NR	http://ftp.ebi.ac.uk/pub/databases/gwas/summary_statistics/GCST90274001-GCST90275000/GCST90274847	37563310	14,734 European ancestry individuals	1,585 European or unknown ancestry individuals
Zhao JH	GCST90274848	2023-08-10	Vascular endothelial growth factor A levels	14744 European	1585 European, NR	http://ftp.ebi.ac.uk/pub/databases/gwas/summary_statistics/GCST90274001-GCST90275000/GCST90274848	37563310	14,744 European ancestry individuals	1,585 European or unknown ancestry individuals

## Sheet: TS3
ID.exposure	SNP	chr	pos	effect_allele	other_allele	beta	SE	EAF	samplesize	P.value	F statistics
GCST90001391	rs17405603	5	144608340	T	A	0.1542	0.02757	0.284	3658	2.38298e-08	31.2821
GCST90001392	rs140380950	2	105587803	C	T	-0.3568	0.06296	0.0368	3656	1.567e-08	32.1159
GCST90001392	rs80330977	5	158276610	A	G	-0.2576	0.04422	0.0814	3656	6.158e-09	33.9355
GCST90001395	rs113398446	6	161871755	C	A	0.1793	0.03256	0.1687	3657	3.91201e-08	30.3244
GCST90001395	rs77762131	14	96205838	C	G	0.3388	0.05748	0.045	3657	4.101e-09	34.7419
GCST90001396	rs77762131	14	96205838	C	G	0.3229	0.05806	0.045	3656	2.85299e-08	30.9302
GCST90001397	rs73192651	13	50212885	T	C	0.5551	0.08989	0.02	3657	7.31493e-10	38.1346
GCST90001398	rs73192651	13	50212885	T	C	0.4968	0.08845	0.02	3656	2.09402e-08	31.5477
GCST90001398	rs12874404	13	108993494	G	A	0.1523	0.02639	0.3256	3656	8.62303e-09	33.3059
GCST90001399	rs35574803	3	32533246	C	T	-0.3526	0.05371	0.0562	3657	5.92243e-11	43.0977
GCST90001399	rs2250246	12	6553016	G	A	0.1466	0.02442	0.5339	3657	2.12501e-09	36.0393
GCST90001399	rs4810485	20	44747947	G	T	0.3898	0.02585	0.6314	3657	7.1978e-50	227.385
GCST90001400	rs12939566	17	38038390	T	A	-0.1669	0.0285	0.4148	3657	5.11705e-09	34.2944
GCST90001401	rs2250246	12	6553016	G	A	0.1359	0.02451	0.5341	3656	3.12903e-08	30.7434
GCST90001401	rs4239702	20	44749251	C	T	0.2841	0.02593	0.6002	3656	1.6421e-27	120.043
GCST90001404	rs138542577	8	16074805	C	G	0.3534	0.06406	0.0376	3658	3.708e-08	30.434
GCST90001406	rs72635970	2	73868977	G	T	0.3572	0.06109	0.0444	3657	5.44703e-09	34.1887
GCST90001406	rs116844769	14	65713895	A	G	0.2839	0.05066	0.0662	3657	2.26199e-08	31.4051
GCST90001407	rs12874404	13	108993494	G	A	0.173	0.02661	0.3256	3656	9.13903e-11	42.2671
GCST90001408	rs72635970	2	73868977	G	T	-0.3399	0.06121	0.0444	3657	3.01301e-08	30.836
GCST90001409	rs12939566	17	38038390	T	A	-0.1605	0.02868	0.4148	3656	2.34698e-08	31.3178
GCST90001410	rs2792563	1	213100225	A	G	-0.1407	0.02479	0.567	3657	1.494e-08	32.2133
GCST90001412	rs12874404	13	108993494	G	A	0.1963	0.02601	0.3256	3656	5.61824e-14	56.9587
GCST90001415	rs75766272	1	8009985	T	C	0.483	0.08768	0.0201	3657	3.86002e-08	30.3454
GCST90001416	rs12939566	17	38038390	T	A	-0.1593	0.02856	0.4148	3656	2.61403e-08	31.1111
GCST90001417	rs75766272	1	8009985	T	C	-0.4865	0.08656	0.0201	3657	2.04899e-08	31.5887
GCST90001417	rs45608038	2	73679013	G	A	0.3527	0.0624	0.0421	3657	1.71002e-08	31.9479
GCST90001417	rs76477280	13	50147180	G	A	0.4892	0.08811	0.0206	3657	3.02803e-08	30.8264
GCST90001418	rs12874404	13	108993494	G	A	0.1691	0.02653	0.3256	3656	2.04202e-10	40.6268
GCST90001422	rs117308259	14	31993501	C	T	-0.8348	0.1494	0.0066	3659	2.48199e-08	31.2222
GCST90001424	rs12874404	13	108993494	G	A	0.1898	0.02599	0.3257	3657	3.43084e-13	53.331
GCST90001424	rs11657531	17	2731370	T	C	-0.1468	0.0236	0.4882	3657	5.52497e-10	38.6926
GCST90001426	rs11687597	2	136926146	G	A	0.1644	0.03007	0.2069	3656	4.86004e-08	29.8907
GCST90001426	rs7840395	8	144984956	G	A	-0.1408	0.02438	0.5715	3656	8.25296e-09	33.3532
GCST90001429	rs140380950	2	105587803	C	T	-0.3597	0.06402	0.0368	3656	2.067e-08	31.5682
GCST90001431	rs12874404	13	108993494	G	A	0.1714	0.02663	0.3256	3656	1.385e-10	41.4266
GCST90001431	rs77762131	14	96205838	C	G	0.3532	0.058	0.045	3656	1.24701e-09	37.0839
GCST90001432	rs73192651	13	50212885	T	C	0.5455	0.08807	0.02	3656	6.53597e-10	38.3649
GCST90001432	rs12874404	13	108993494	G	A	0.1827	0.02625	0.3256	3656	4.02346e-12	48.4416
GCST90001432	rs77762131	14	96205838	C	G	0.3287	0.05701	0.045	3656	8.74903e-09	33.2428
GCST90001432	rs6032660	20	44730245	A	G	-0.1525	0.02629	0.6359	3656	7.19797e-09	33.6479
GCST90001433	rs35574803	3	32533246	C	T	-0.3044	0.05397	0.0562	3656	1.83101e-08	31.8115
GCST90001433	rs4810485	20	44747947	G	T	0.317	0.02622	0.6313	3656	4.97966e-33	146.168
GCST90001434	rs7840395	8	144984956	G	A	-0.1437	0.02516	0.5715	3656	1.21099e-08	32.6206
GCST90001434	rs9520836	13	108957063	G	A	0.1567	0.02479	0.5044	3656	2.91199e-10	39.9563
GCST90001434	rs11653761	17	2716535	T	G	-0.1491	0.02489	0.592	3656	2.298e-09	35.8844
GCST90001435	rs4785074	16	59885737	T	C	-0.1403	0.02562	0.6349	3657	4.61998e-08	29.9887
GCST90001436	rs12874404	13	108993494	G	A	0.2221	0.0262	0.3256	3656	3.31284e-17	71.8612
GCST90001436	rs11653761	17	2716535	T	G	-0.1359	0.02451	0.592	3656	3.17497e-08	30.7434
GCST90001437	rs73145706	20	61633711	T	C	-0.6017	0.1073	0.0129	3656	2.22802e-08	31.4457
GCST90001439	rs12874404	13	108993494	G	A	0.2335	0.02632	0.3256	3656	1.09295e-18	78.7049
GCST90001439	rs11657118	17	2714118	C	T	-0.1428	0.02416	0.475	3656	3.70101e-09	34.9351
GCST90001441	rs73145706	20	61633711	T	C	-0.5808	0.106	0.0129	3656	4.53597e-08	30.0221
GCST90001442	rs12874404	13	108993494	G	A	0.2114	0.02614	0.3256	3656	8.08537e-16	65.4032
GCST90001442	rs73192651	13	50212885	T	C	0.5056	0.08768	0.02	3656	8.74601e-09	33.2516
GCST90001442	rs11657759	17	2715961	C	A	-0.1352	0.02397	0.4903	3656	1.80701e-08	31.8139
GCST90001446	rs77741094	21	42362418	G	C	-0.627	0.1131	0.0126	3656	3.13899e-08	30.7333
GCST90001450	rs4656708	1	169701466	C	A	-0.3696	0.0647	0.0459	3019	1.21801e-08	32.6329
GCST90001450	rs4987369	1	169662742	T	G	0.2378	0.03006	0.2774	3019	3.6116e-15	62.5815
GCST90001450	rs11249570	5	177033794	A	G	-0.1525	0.02632	0.4581	3019	7.66302e-09	33.5713
GCST90001451	rs4987360	1	169664867	G	A	0.3359	0.02969	0.2763	3042	4.36918e-29	127.997
GCST90001451	rs9859349	3	31661754	A	G	0.227	0.04151	0.1205	3042	4.89204e-08	29.9052
GCST90001451	rs7139370	13	109976273	T	C	0.2947	0.0539	0.0676	3042	4.96295e-08	29.8939
GCST90001451	rs45487297	14	30153119	A	T	0.6623	0.1201	0.0135	3042	3.74498e-08	30.4105
GCST90001452	rs55971447	1	161515326	T	C	-0.1809	0.03084	0.231	3017	4.94698e-09	34.4071
GCST90001457	rs6808893	3	188133439	T	C	-0.1582	0.02739	0.5717	3042	8.47208e-09	33.3602
GCST90001458	rs115805162	1	161410253	T	C	-0.2265	0.03229	0.2083	3387	2.75296e-12	49.204
GCST90001458	rs516847	1	160799360	G	C	0.1559	0.02621	0.4297	3387	3.02197e-09	35.38
GCST90001458	rs75072970	1	161058351	C	T	0.3859	0.05732	0.0531	3387	1.93999e-11	45.3249
GCST90001458	rs71632979	1	161526397	G	A	0.6546	0.02797	0.2449	3387	2.29087e-112	547.731
GCST90001459	rs115805162	1	161410253	T	C	-0.2046	0.03284	0.2084	3410	5.25001e-10	38.8155
GCST90001459	rs71632979	1	161526397	G	A	0.6258	0.0287	0.2447	3410	8.46058e-99	475.453
GCST90001460	rs2164210	2	136580287	C	T	0.1937	0.02628	0.3244	3374	2.11787e-13	54.3261
GCST90001460	rs876039	7	50308811	C	G	-0.1971	0.02752	0.2619	3374	9.51481e-13	51.2952
GCST90001461	rs55971447	1	161515326	T	C	0.5889	0.02846	0.2358	3374	1.19812e-89	428.167
GCST90001461	rs75072970	1	161058351	C	T	0.3483	0.05681	0.0532	3374	9.7389e-10	37.5887
GCST90001461	rs115805162	1	161410253	T	C	-0.1935	0.03213	0.2087	3374	1.911e-09	36.2694
GCST90001462	rs191217950	1	160940671	A	G	0.7543	0.1293	0.0096	3387	5.90405e-09	34.0323
GCST90001462	rs75072970	1	161058351	C	T	0.4289	0.05742	0.0531	3387	1.01789e-13	55.7938
GCST90001462	rs71632979	1	161526397	G	A	0.7524	0.02735	0.2449	3387	1.40281e-150	756.803
GCST90001462	rs71639910	1	161937774	A	G	0.3586	0.05081	0.0686	3387	2.04692e-12	49.8106
GCST90001462	rs115805162	1	161410253	T	C	-0.2709	0.03229	0.2083	3387	7.20112e-17	70.3853
GCST90001463	rs75072970	1	161058351	C	T	0.3832	0.05865	0.0531	3410	7.35699e-11	42.6889
GCST90001463	rs56199187	1	161520931	T	C	0.7548	0.02809	0.2441	3410	2.11349e-144	722.038
GCST90001463	rs6537835	1	115108914	A	G	-0.2072	0.03711	0.8488	3410	2.54302e-08	31.1744
GCST90001463	rs10918342	1	161950451	A	G	-0.1766	0.02885	0.7191	3410	1.044e-09	37.4705
GCST90001464	rs191217950	1	160940671	A	G	0.7582	0.1312	0.0096	3387	8.13093e-09	33.3964
GCST90001464	rs115805162	1	161410253	T	C	-0.2673	0.03328	0.2083	3387	1.29211e-15	64.5106
GCST90001464	rs71639910	1	161937774	A	G	0.3667	0.05205	0.0686	3387	2.25476e-12	49.6341
GCST90001464	rs75072970	1	161058351	C	T	0.4059	0.05879	0.0531	3387	5.96898e-12	47.6685
GCST90001464	rs71632979	1	161526397	G	A	0.8088	0.02785	0.2449	3387	9.7051e-166	843.397
GCST90001465	rs71632979	1	161526397	G	A	0.8089	0.02792	0.2447	3410	4.21697e-165	839.38
GCST90001465	rs71639910	1	161937774	A	G	0.3612	0.0521	0.0688	3410	4.9023e-12	48.064
GCST90001465	rs75072970	1	161058351	C	T	0.3513	0.05892	0.0531	3410	2.73099e-09	35.5493
GCST90001465	rs115805162	1	161410253	T	C	-0.2598	0.03331	0.2084	3410	8.20163e-15	60.8316
GCST90001467	rs3845548	1	161507448	T	C	-0.2739	0.02938	0.2345	3410	1.98381e-20	86.9121
GCST90001468	rs115805162	1	161410253	T	C	-0.2833	0.03326	0.2083	3387	2.42605e-17	72.5519
GCST90001468	rs71632979	1	161526397	G	A	0.8094	0.02787	0.2449	3387	9.84011e-166	843.437
GCST90001468	rs116159922	1	160977389	A	G	0.8211	0.1303	0.0094	3387	3.33603e-10	39.7103
GCST90001468	rs148765873	1	161221713	C	T	-0.3791	0.06661	0.0438	3387	1.36101e-08	32.3913
GCST90001468	rs75072970	1	161058351	C	T	0.4285	0.05879	0.0531	3387	3.87614e-13	53.1245
GCST90001468	rs71639910	1	161937774	A	G	0.401	0.05202	0.0686	3387	1.66303e-14	59.4221
GCST90001469	rs191217950	1	160940671	A	G	0.8012	0.1303	0.0095	3410	8.70903e-10	37.8088
GCST90001469	rs75072970	1	161058351	C	T	0.388	0.0581	0.0531	3410	2.82683e-11	44.5976
GCST90001469	rs3933769	1	161559327	G	A	-0.1594	0.0279	0.6129	3410	1.20301e-08	32.6414
GCST90001469	rs148765873	1	161221713	C	T	-0.3975	0.06549	0.0437	3410	1.42801e-09	36.8404
GCST90001469	rs115805162	1	161410253	T	C	-0.2838	0.03272	0.2084	3410	6.29796e-18	75.2312
GCST90001469	rs71632979	1	161526397	G	A	0.8232	0.02725	0.2447	3410	8.531e-178	912.594
GCST90001469	rs71639910	1	161937774	A	G	0.4169	0.05126	0.0688	3410	5.85868e-16	66.1465
GCST90001470	rs6535445	4	84151427	C	T	-0.2794	0.02525	0.3435	3374	5.62471e-28	122.442
GCST90001471	rs55971447	1	161515326	T	C	-0.3011	0.02899	0.2352	3410	6.69885e-25	107.876
GCST90001471	rs6535445	4	84151427	C	T	-0.3029	0.02564	0.344	3410	1.34803e-31	139.56
GCST90001472	rs191217950	1	160940671	A	G	0.7724	0.1306	0.0096	3387	3.62301e-09	34.9783
GCST90001472	rs71632979	1	161526397	G	A	0.9207	0.02691	0.2449	3387	1e-200	1170.6
GCST90001472	rs75072970	1	161058351	C	T	0.4485	0.05868	0.0531	3387	2.73275e-14	58.4177
GCST90001472	rs115805162	1	161410253	T	C	-0.3094	0.03328	0.2083	3387	2.47116e-20	86.4319
GCST90001472	rs3933769	1	161559327	G	A	-0.1927	0.0283	0.6134	3387	1.14789e-11	46.365
GCST90001472	rs71639910	1	161937774	A	G	0.425	0.05195	0.0686	3387	3.95913e-16	66.9278
GCST90001473	rs75072970	1	161058351	C	T	0.4126	0.05841	0.0531	3410	1.962e-12	49.8981
GCST90001473	rs143140559	1	160972255	T	C	0.71	0.1289	0.0094	3410	3.879e-08	30.3397
GCST90001473	rs115805162	1	161410253	T	C	-0.3069	0.03321	0.2084	3410	4.1783e-20	85.3996
GCST90001473	rs71639910	1	161937774	A	G	0.4245	0.05172	0.0688	3410	3.15864e-16	67.3656
GCST90001473	rs71632979	1	161526397	G	A	0.929	0.0268	0.2447	3410	1e-200	1201.61
GCST90001473	rs3933769	1	161559327	G	A	-0.2076	0.02811	0.6129	3410	1.88799e-13	54.5422
GCST90001474	rs56199187	1	161520931	T	C	-0.5887	0.02799	0.2441	3410	1.96517e-92	442.367
GCST90001474	rs876036	7	50307710	C	T	-0.1835	0.02885	0.2645	3410	2.25201e-10	40.4558
GCST90001475	rs9271768	6	32594188	G	A	-0.2475	0.03213	0.4356	3595	1.68384e-14	59.3375
GCST90001475	rs9296042	6	32736005	T	C	-0.1923	0.02928	0.5013	3595	5.86138e-11	43.1337
GCST90001475	rs9271281	6	32581059	T	C	-0.3029	0.03046	0.5808	3595	5.37155e-23	98.8869
GCST90001475	rs62395272	6	31394424	T	C	-0.2295	0.03657	0.2819	3595	3.90598e-10	39.3836
GCST90001476	rs9270591	6	32561424	T	C	-0.2715	0.03137	0.5793	3595	7.43875e-18	74.905
GCST90001476	rs9271768	6	32594188	G	A	-0.2168	0.03267	0.4356	3595	3.71878e-11	44.0373
GCST90001477	rs9272459	6	32605578	A	G	-0.1649	0.02958	0.5423	3579	2.66397e-08	31.0774
GCST90001477	rs9275271	6	32662533	C	T	0.2356	0.03057	0.6292	3579	1.67494e-14	59.3963
GCST90001478	rs1571025	10	6134869	G	A	0.2422	0.0339	0.1766	3437	1.10892e-12	51.0445
GCST90001478	rs6602392	10	6078079	A	C	0.2173	0.03926	0.1155	3437	3.33703e-08	30.6351
GCST90001479	rs1571025	10	6134869	G	A	0.2054	0.03486	0.1766	3437	4.16898e-09	34.7173
GCST90001480	rs17583875	1	197924770	A	G	1.651	0.2111	0.0029	3405	6.94225e-15	61.1671
GCST90001480	rs408686	2	39177320	A	C	-0.2089	0.03078	0.814	3405	1.33291e-11	46.0617
GCST90001480	rs6751481	2	38897810	C	T	0.2177	0.02348	0.4699	3405	3.10099e-20	85.9648
GCST90001480	rs75958070	11	79203049	C	G	-0.2006	0.03612	0.1217	3405	3.01801e-08	30.8437
GCST90001481	rs147071297	1	191648600	A	G	1.292	0.1788	0.0039	3437	6.13762e-13	52.2144
GCST90001481	rs60220946	1	193505625	T	C	0.4297	0.07742	0.0212	3437	3.079e-08	30.8052
GCST90001481	rs141066700	1	193453479	G	A	0.775	0.1136	0.0093	3437	1.04689e-11	46.5422
GCST90001481	rs12133465	1	195430336	G	A	0.7179	0.1158	0.0096	3437	6.33097e-10	38.4336
GCST90001481	rs17583875	1	197924770	A	G	2.714	0.2018	0.0029	3437	3.21514e-40	180.875
GCST90001481	rs138915779	1	190079170	A	C	1.793	0.2061	0.0035	3437	4.92833e-18	75.6841
GCST90001481	rs7530076	1	195825276	A	G	-0.463	0.07456	0.9748	3437	5.95498e-10	38.5612
GCST90001481	rs187089343	1	182091538	C	A	0.9806	0.1707	0.0047	3437	1.00399e-08	33.0002
GCST90001481	rs17607399	2	41884212	T	C	0.209	0.03723	0.1084	3437	2.14102e-08	31.5142
GCST90001481	rs6751481	2	38897810	C	T	0.2946	0.02252	0.4709	3437	3.39782e-38	171.131
GCST90001481	rs413431	2	39176695	G	A	-0.2777	0.02969	0.8154	3437	1.46791e-20	87.4846
GCST90001482	rs141066700	1	193453479	G	A	0.7007	0.1171	0.0093	3437	2.43501e-09	35.8056
GCST90001482	rs17583875	1	197924770	A	G	2.309	0.2094	0.0029	3437	8.26228e-28	121.589
GCST90001482	rs138915779	1	190079170	A	C	1.439	0.2131	0.0035	3437	1.72108e-11	45.5989
GCST90001482	rs147071297	1	191648600	A	G	1.123	0.1849	0.0039	3437	1.40001e-09	36.888
GCST90001482	rs6751481	2	38897810	C	T	0.2762	0.0232	0.4709	3437	4.7841e-32	141.733
GCST90001482	rs408686	2	39177320	A	C	-0.2655	0.03044	0.8142	3437	4.21988e-18	76.0746
GCST90001483	rs146899923	1	195919849	C	T	0.8565	0.1368	0.009	3405	4.292e-10	39.1997
GCST90001483	rs17583875	1	197924770	A	G	2.134	0.2233	0.0029	3405	2.16721e-21	91.3296
GCST90001483	rs11890666	2	38745822	A	G	-0.1566	0.02815	0.2875	3405	2.88403e-08	30.9476
GCST90001483	rs12712610	2	38897249	G	A	0.1912	0.02749	0.2972	3405	4.16486e-12	48.3756
GCST90001483	rs11188757	10	98205222	C	A	-0.1737	0.03077	0.2213	3405	1.77599e-08	31.8673
GCST90001483	rs4918971	10	97569998	G	C	0.8068	0.02149	0.4264	3405	1e-200	1409.48
GCST90001483	rs10882701	10	97741071	C	A	-0.3551	0.0246	0.514	3405	7.11541e-46	208.368
GCST90001483	rs11188245	10	96999046	A	G	0.1845	0.02607	0.3844	3405	1.77296e-12	50.0853
GCST90001483	rs72809757	10	97285715	G	A	0.4827	0.05321	0.0586	3405	1.9391e-19	82.294
GCST90001483	rs1923692	10	98173715	G	T	-0.5138	0.05359	0.9457	3405	1.66303e-21	91.9223
GCST90001483	rs192831774	10	95387682	T	A	0.4945	0.0724	0.0311	3405	1.00392e-11	46.6504
GCST90001484	rs115328872	1	197921246	A	G	1.259	0.199	0.0036	3437	2.81598e-10	40.0263
GCST90001484	rs4918971	10	97569998	G	C	0.8895	0.02025	0.4267	3437	1e-200	1929.49
GCST90001484	rs192831774	10	95387682	T	A	0.5858	0.07135	0.0313	3437	3.07326e-16	67.4079
GCST90001484	rs10882701	10	97741071	C	A	-0.3681	0.02438	0.5141	3437	6.65733e-50	227.963
GCST90001484	rs1923692	10	98173715	G	T	-0.5718	0.0529	0.9453	3437	8.3888e-27	116.836
GCST90001484	rs12777195	10	96998743	G	A	0.2008	0.02654	0.3595	3437	4.86407e-14	57.2434
GCST90001484	rs72809757	10	97285715	G	A	0.5451	0.05251	0.0588	3437	7.06968e-25	107.763
GCST90001484	rs11188757	10	98205222	C	A	-0.2044	0.03049	0.2207	3437	2.35722e-11	44.9414
GCST90001485	rs11579717	1	199999121	A	G	1.718	0.1835	0.0044	3437	1.35114e-20	87.6545
GCST90001485	rs116794175	1	194010208	C	T	1.311	0.1905	0.0042	3437	6.98232e-12	47.3604
GCST90001485	rs34645541	1	195875605	A	C	0.7843	0.1289	0.0095	3437	1.293e-09	37.0219
GCST90001485	rs113435341	1	198151688	G	A	2.267	0.2171	0.0032	3437	3.79315e-25	109.039
GCST90001485	rs11890666	2	38745822	A	G	-0.1612	0.02787	0.2866	3437	7.94292e-09	33.4546
GCST90001485	rs12712610	2	38897249	G	A	0.201	0.02719	0.2975	3437	1.82684e-13	54.6479
GCST90001485	rs12777195	10	96998743	G	A	0.1965	0.02651	0.3595	3437	1.55704e-13	54.9422
GCST90001485	rs10882701	10	97741071	C	A	-0.3593	0.02438	0.5141	3437	1.07994e-47	217.194
GCST90001485	rs1923692	10	98173715	G	T	-0.5496	0.05289	0.9453	3437	6.37236e-25	107.981
GCST90001485	rs192831774	10	95387682	T	A	0.5247	0.07138	0.0313	3437	2.46093e-13	54.0342
GCST90001485	rs4918969	10	97562938	A	G	0.8426	0.02078	0.4267	3437	1e-200	1644.19
GCST90001485	rs11188757	10	98205222	C	A	-0.182	0.03048	0.2207	3437	2.59597e-09	35.6544
GCST90001485	rs72809757	10	97285715	G	A	0.5051	0.05255	0.0588	3437	1.32892e-21	92.3867
GCST90001486	rs138915779	1	190079170	A	C	-1.288	0.2345	0.0034	3405	4.23204e-08	30.168
GCST90001486	rs113435341	1	198151688	G	A	-1.414	0.2277	0.0032	3405	5.87801e-10	38.5632
GCST90001487	rs7530076	1	195825276	A	G	0.4628	0.08043	0.9748	3437	9.517e-09	33.1093
GCST90001487	rs17583875	1	197924770	A	G	-1.532	0.2241	0.0029	3437	9.63163e-12	46.7341
GCST90001487	rs138915779	1	190079170	A	C	-1.347	0.2241	0.0035	3437	2.06201e-09	36.1286
GCST90001487	rs141066700	1	193453479	G	A	-0.682	0.1241	0.0093	3437	4.18398e-08	30.2013
GCST90001489	rs10786199	10	97069472	A	G	-0.189	0.02875	0.2894	3405	5.63248e-11	43.2163
GCST90001489	rs72809762	10	97294154	T	C	0.3373	0.0511	0.0675	3405	4.74351e-11	43.5703
GCST90001489	rs7088961	10	97608114	G	C	0.8764	0.02116	0.4683	3405	1e-200	1715.43
GCST90001489	rs10882701	10	97741071	C	A	-0.3631	0.02528	0.514	3405	1.80094e-45	206.3
GCST90001489	rs11188757	10	98205222	C	A	-0.2494	0.03146	0.2213	3405	3.05914e-15	62.8457
GCST90001489	rs202211780	10	97016742	G	A	0.4192	0.04585	0.0878	3405	1.01906e-19	83.5918
GCST90001491	rs72809762	10	97294154	T	C	0.3615	0.05014	0.0675	3437	6.86278e-13	51.9814
GCST90001491	rs202211780	10	97016742	G	A	0.4416	0.04511	0.0877	3437	2.45923e-22	95.8324
GCST90001491	rs12268044	10	98794615	T	C	-0.1886	0.02672	0.3439	3437	2.04692e-12	49.8208
GCST90001491	rs141018090	10	98169221	T	G	0.4456	0.05532	0.0528	3437	1.07597e-15	64.8823
GCST90001491	rs10786199	10	97069472	A	G	-0.1864	0.02836	0.2888	3437	5.61177e-11	43.1996
GCST90001491	rs10736092	10	97570315	G	A	0.9153	0.0203	0.4692	3437	1e-200	2032.99
GCST90001491	rs10882701	10	97741071	C	A	-0.3538	0.02489	0.5141	3437	1.31613e-44	202.053
GCST90001492	rs11579717	1	199999121	A	G	-1.201	0.1934	0.0044	3405	5.94005e-10	38.5632
GCST90001492	rs113435341	1	198151688	G	A	-2.032	0.2282	0.0032	3405	8.6856e-19	79.2896
GCST90001492	rs138915779	1	190079170	A	C	-1.455	0.2371	0.0034	3405	9.40091e-10	37.6585
GCST90001492	rs61839660	10	6094697	T	C	0.3436	0.05734	0.0542	3405	2.274e-09	35.908
GCST90001493	rs113435341	1	198151688	G	A	-2.54	0.2093	0.0032	3437	3.13834e-33	147.275
GCST90001493	rs11579717	1	199999121	A	G	-1.776	0.1774	0.0044	3437	2.93022e-23	100.226
GCST90001493	rs116794175	1	194010208	C	T	-1.417	0.1841	0.0042	3437	1.78115e-14	59.2423
GCST90001493	rs413431	2	39176695	G	A	0.2955	0.03106	0.8154	3437	3.30598e-21	90.5132
GCST90001493	rs17607399	2	41884212	T	C	-0.2213	0.03894	0.1084	3437	1.43599e-08	32.2977
GCST90001493	rs6751481	2	38897810	C	T	-0.2879	0.02374	0.4709	3437	3.53021e-33	147.069
GCST90001494	rs138915779	1	190079170	A	C	-1.514	0.2286	0.0035	3437	4.10677e-11	43.8631
GCST90001494	rs113435341	1	198151688	G	A	-2.18	0.2206	0.0032	3437	9.94489e-23	97.6567
GCST90001494	rs11579717	1	199999121	A	G	-1.625	0.1865	0.0044	3437	4.48642e-18	75.9188
GCST90001494	rs12712610	2	38897249	G	A	-0.1818	0.02763	0.2975	3437	5.43e-11	43.2938
GCST90001494	rs138960714	4	123422719	C	A	-2.942	0.5018	0.0006	3437	4.97096e-09	34.3735
GCST90001494	rs74830391	7	37427289	T	C	0.1999	0.03637	0.1525	3437	4.14e-08	30.2092
GCST90001494	rs7893324	10	6111075	C	T	0.2816	0.03509	0.1562	3437	1.3671e-15	64.4019
GCST90001495	rs202211780	10	97016742	G	A	0.4715	0.04614	0.0878	3405	3.67621e-24	104.426
GCST90001495	rs11188757	10	98205222	C	A	-0.2549	0.03174	0.2213	3405	1.32801e-15	64.495
GCST90001495	rs10786199	10	97069472	A	G	-0.1932	0.02906	0.2894	3405	3.39313e-11	44.2001
GCST90001495	rs7914286	10	97565783	A	G	0.9765	0.02064	0.4258	3405	1e-200	2238.34
GCST90001495	rs10882701	10	97741071	C	A	-0.4069	0.02528	0.514	3405	3.19374e-56	259.072
GCST90001495	rs72809762	10	97294154	T	C	0.4322	0.05126	0.0675	3405	4.98196e-17	71.0906
GCST90001496	rs10882701	10	97741071	C	A	-0.4034	0.02502	0.5141	3437	2.03704e-56	259.954
GCST90001496	rs202211780	10	97016742	G	A	0.5017	0.04555	0.0877	3437	9.4973e-28	121.314
GCST90001496	rs2861152	10	97603163	A	G	1.04	0.01933	0.427	3437	1e-200	2894.7
GCST90001496	rs141018090	10	98169221	T	G	0.5578	0.05578	0.0528	3437	3.16884e-23	100
GCST90001496	rs145557266	10	95850055	G	A	0.7359	0.09042	0.0211	3437	5.55392e-16	66.2382
GCST90001496	rs117200502	10	97070990	T	C	0.4259	0.0408	0.1114	3437	3.91291e-25	108.967
GCST90001496	rs12245404	10	98768220	A	G	0.6482	0.1153	0.0135	3437	2.064e-08	31.6053
GCST90001496	rs7914975	10	96839312	C	T	-0.3666	0.06649	0.9607	3437	3.77103e-08	30.3999
GCST90001497	rs10786199	10	97069472	A	G	-0.1827	0.02838	0.2888	3437	1.38998e-10	41.4431
GCST90001497	rs2275759	10	97624709	C	A	1.015	0.01889	0.4692	3437	1e-200	2887.14
GCST90001497	rs10882701	10	97741071	C	A	-0.3962	0.02472	0.5141	3437	8.02786e-56	256.881
GCST90001497	rs72809762	10	97294154	T	C	0.4759	0.0499	0.0675	3437	2.69526e-21	90.9558
GCST90001497	rs7918541	10	98168559	G	A	-0.5171	0.0553	0.9472	3437	1.52616e-20	87.4377
GCST90001497	rs202211780	10	97016742	G	A	0.5032	0.04495	0.0877	3437	1.36899e-28	125.32
GCST90001497	rs12268044	10	98794615	T	C	-0.1937	0.02673	0.3439	3437	5.32231e-13	52.5123
GCST90001497	rs147121076	10	95924521	G	T	0.4681	0.0813	0.0262	3437	9.29009e-09	33.151
GCST90001498	rs6751481	2	38897810	C	T	0.1507	0.02494	0.4699	3405	1.67598e-09	36.5118
GCST90001499	rs116794175	1	194010208	C	T	1.427	0.1851	0.0042	3437	1.61696e-14	59.434
GCST90001499	rs113435341	1	198151688	G	A	2.569	0.2103	0.0032	3437	1.27909e-33	149.228
GCST90001499	rs11579717	1	199999121	A	G	1.815	0.1783	0.0044	3437	5.32721e-24	103.622
GCST90001499	rs17607399	2	41884212	T	C	0.218	0.03915	0.1084	3437	2.76599e-08	31.0063
GCST90001499	rs413431	2	39176695	G	A	-0.2936	0.03123	0.8154	3437	9.54333e-21	88.3829
GCST90001499	rs6751481	2	38897810	C	T	0.2886	0.02387	0.4709	3437	5.48656e-33	146.18
GCST90001500	rs17583875	1	197924770	A	G	1.827	0.2239	0.0029	3437	4.63981e-16	66.5839
GCST90001500	rs408686	2	39177320	A	C	-0.2228	0.03216	0.8142	3437	5.06058e-12	47.9953
GCST90001500	rs6751481	2	38897810	C	T	0.2086	0.02476	0.4709	3437	5.19278e-17	70.9786
GCST90001501	rs113435341	1	198151688	G	A	-2.018	0.2282	0.0032	3405	1.46791e-18	78.2008
GCST90001501	rs138915779	1	190079170	A	C	-1.518	0.2369	0.0034	3405	1.67302e-10	41.0595
GCST90001501	rs11579717	1	199999121	A	G	-1.179	0.1933	0.0044	3405	1.17501e-09	37.2018
GCST90001501	rs61839660	10	6094697	T	C	0.3316	0.05733	0.0542	3405	7.93305e-09	33.4553
GCST90001502	rs138915779	1	190079170	A	C	-1.784	0.2042	0.0035	3437	3.69828e-18	76.327
GCST90001502	rs146899923	1	195919849	C	T	-0.7496	0.1241	0.0089	3437	1.67799e-09	36.4851
GCST90001502	rs11579717	1	199999121	A	G	-1.821	0.1663	0.0044	3437	1.86896e-27	119.904
GCST90001502	rs187089343	1	182091538	C	A	-0.9956	0.1693	0.0047	3437	4.52397e-09	34.5825
GCST90001502	rs7530076	1	195825276	A	G	0.4611	0.07373	0.9748	3437	4.49904e-10	39.1113
GCST90001502	rs113435341	1	198151688	G	A	-2.621	0.1957	0.0032	3437	6.32995e-40	179.371
GCST90001502	rs413431	2	39176695	G	A	0.2748	0.0293	0.8154	3437	1.16305e-20	87.9626
GCST90001502	rs17607399	2	41884212	T	C	-0.2077	0.03673	0.1084	3437	1.7e-08	31.9765
GCST90001502	rs6751481	2	38897810	C	T	-0.2903	0.02227	0.4709	3437	6.28782e-38	169.924
GCST90001503	rs138915779	1	190079170	A	C	-1.565	0.2272	0.0035	3437	6.75461e-12	47.4474
GCST90001503	rs11579717	1	199999121	A	G	-1.573	0.1855	0.0044	3437	3.3512e-17	71.9067
GCST90001503	rs113435341	1	198151688	G	A	-2.11	0.2195	0.0032	3437	1.30707e-21	92.4051
GCST90001503	rs12712610	2	38897249	G	A	-0.1572	0.02752	0.2975	3437	1.20601e-08	32.6293
GCST90001503	rs138960714	4	123422719	C	A	-2.923	0.4989	0.0006	3437	5.13098e-09	34.3266
GCST90001503	rs74830391	7	37427289	T	C	0.1992	0.03616	0.1525	3437	3.87097e-08	30.3474
GCST90001503	rs11256966	10	6185310	G	C	-0.1567	0.02626	0.3848	3437	2.64101e-09	35.6081
GCST90001503	rs61839660	10	6094697	T	C	0.4097	0.05516	0.0543	3437	1.38007e-13	55.1675
GCST90001503	rs147838148	22	47814108	G	T	-2.662	0.4776	0.0006	3437	2.68398e-08	31.0662
GCST90001504	rs61839660	10	6094697	T	C	0.4625	0.05656	0.0542	3405	4.05415e-16	66.8659
GCST90001505	rs61839660	10	6094697	T	C	0.592	0.05509	0.0543	3437	1.63682e-26	115.478
GCST90001505	rs10905892	10	6183022	T	C	0.2715	0.04829	0.0752	3437	2.04202e-08	31.6101
GCST90001506	rs61839660	10	6094697	T	C	0.5156	0.05562	0.0543	3437	3.2107e-20	85.9338
GCST90001507	rs116517602	1	198922068	T	C	1.722	0.1913	0.0041	3405	3.67282e-19	81.0282
GCST90001507	rs12712610	2	38897249	G	A	0.2347	0.02843	0.2972	3405	2.14981e-16	68.151
GCST90001507	rs11124653	2	39112166	A	C	-0.1861	0.0267	0.5907	3405	3.74197e-12	48.5814
GCST90001508	rs61836370	1	188691469	G	A	0.6318	0.1074	0.0145	3437	4.41896e-09	34.6059
GCST90001508	rs116517602	1	198922068	T	C	1.941	0.1905	0.0041	3437	4.75554e-24	103.815
GCST90001508	rs13024840	2	38895920	A	T	0.2764	0.02911	0.2587	3437	4.04762e-21	90.1554
GCST90001508	rs11124653	2	39112166	A	C	-0.2138	0.02624	0.5911	3437	5.22878e-16	66.3877
GCST90001508	rs10905719	10	6115171	A	G	0.1841	0.03172	0.2082	3437	7.05797e-09	33.6854
GCST90001509	rs61836370	1	188691469	G	A	0.6084	0.1074	0.0145	3437	1.57801e-08	32.09
GCST90001509	rs116517602	1	198922068	T	C	1.875	0.1906	0.0041	3437	1.49589e-22	96.7736
GCST90001509	rs13024840	2	38895920	A	T	0.2465	0.02917	0.2587	3437	4.21697e-17	71.4103
GCST90001509	rs11124653	2	39112166	A	C	-0.1952	0.02627	0.5911	3437	1.35988e-13	55.2128
GCST90001509	rs10905719	10	6115171	A	G	0.1734	0.03172	0.2082	3437	4.88495e-08	29.8835
GCST90001510	rs113435341	1	198151688	G	A	-1.681	0.2295	0.0032	3405	3.0311e-13	53.65
GCST90001510	rs61839660	10	6094697	T	C	0.5547	0.05665	0.0542	3405	2.40326e-22	95.8775
GCST90001511	rs116794175	1	194010208	C	T	-1.101	0.1969	0.0042	3437	2.45901e-08	31.2668
GCST90001511	rs17583875	1	197924770	A	G	-1.737	0.2311	0.0029	3437	7.08272e-14	56.4937
GCST90001511	rs61839660	10	6094697	T	C	0.6146	0.05523	0.0543	3437	2.77588e-28	123.833
GCST90001512	rs4497244	1	197997953	A	G	-1.396	0.2116	0.0033	3437	4.85736e-11	43.5251
GCST90001512	rs11579717	1	199999121	A	G	-1.078	0.1911	0.0044	3437	1.83202e-08	31.8212
GCST90001512	rs61839660	10	6094697	T	C	0.5758	0.05532	0.0543	3437	5.32353e-25	108.338
GCST90001514	rs115937242	2	136121922	A	G	1.543	0.1747	0.0086	1858	2.30303e-18	78.0092
GCST90001514	rs74529033	2	137747326	G	A	1.453	0.1814	0.0081	1858	1.9971e-15	64.1589
GCST90001515	rs4499342	19	8786913	T	C	-0.2816	0.04685	0.1527	1857	2.20298e-09	36.1282
GCST90001515	rs2455069	19	51728641	G	A	0.3938	0.03247	0.5197	1857	1.24911e-32	147.091
GCST90001516	rs72923436	2	176970247	A	C	-0.5379	0.09656	0.0307	1857	2.91897e-08	31.0319
GCST90001516	rs2455069	19	51728641	G	A	0.2522	0.03266	0.5197	1857	1.8608e-14	59.629
GCST90001517	rs3865444	19	51727962	A	C	-0.3696	0.03875	0.2131	1858	4.35913e-21	90.9747
GCST90001518	rs3865444	19	51727962	A	C	-0.3767	0.03917	0.2131	1858	2.12618e-21	92.4877
GCST90001519	rs7245846	19	51731176	A	G	-0.3128	0.03922	0.2236	1858	2.6339e-15	63.609
GCST90001520	rs74253876	18	5858361	T	C	-0.2252	0.03955	0.2177	1858	1.45001e-08	32.4223
GCST90001520	rs3865444	19	51727962	A	C	-0.3278	0.03915	0.2131	1858	1.08493e-16	70.1059
GCST90001521	rs111231787	5	112408670	T	C	1.244	0.2236	0.0057	1858	3.04397e-08	30.9526
GCST90001522	rs9916257	17	33797371	T	G	-0.1904	0.03354	0.5737	1858	1.591e-08	32.2261
GCST90001523	rs876036	7	50307710	C	T	-0.2533	0.03729	0.2635	1858	1.48696e-11	46.1409
GCST90001523	rs1697573	19	51718317	A	T	-0.4103	0.03231	0.5191	1858	1.73101e-35	161.261
GCST90001524	rs16988872	19	51580161	T	C	-0.2007	0.03572	0.2659	1856	2.20399e-08	31.5698
GCST90001524	rs3865444	19	51727962	A	C	-0.2687	0.03761	0.2128	1856	1.28499e-12	51.0421
GCST90001525	rs1801274	1	161479745	G	A	0.2617	0.03479	0.3334	1858	8.34065e-14	56.5846
GCST90001526	rs1801274	1	161479745	G	A	0.5511	0.03437	0.3334	1858	2.76822e-54	257.1
GCST90001526	rs3820097	1	161049358	A	G	-0.4313	0.07416	0.9459	1858	7.10608e-09	33.8236
GCST90001526	rs3826007	15	80263217	T	C	0.361	0.04027	0.2209	1858	7.44218e-19	80.3621
GCST90001527	rs185048341	9	107953420	A	G	-0.6561	0.1188	0.0175	1858	3.82904e-08	30.5005
GCST90001527	rs67760360	15	80260872	A	G	-0.3414	0.0375	0.2209	1858	2.20191e-19	82.8828
GCST90001528	rs1801274	1	161479745	G	A	-0.5517	0.03439	0.3334	1858	2.5293e-54	257.36
GCST90001528	rs3820097	1	161049358	A	G	0.4291	0.07422	0.9459	1858	8.69501e-09	33.4253
GCST90001528	rs3826007	15	80263217	T	C	-0.3541	0.04034	0.2209	1858	3.70937e-18	77.0513
GCST90001530	rs80032720	6	32384933	A	G	-0.4389	0.06992	0.0749	1855	4.314e-10	39.4029
GCST90001530	rs2071473	6	32782605	T	C	-0.2405	0.03772	0.3892	1855	2.298e-10	40.6525
GCST90001530	rs9271768	6	32594188	G	A	0.3668	0.03985	0.4372	1855	8.9929e-20	84.7231
GCST90001530	rs9270591	6	32561424	T	C	0.4161	0.03887	0.5755	1855	5.45632e-26	114.595
GCST90001530	rs1354106	19	51737991	G	T	-0.4306	0.03825	0.2237	1855	1.71712e-28	126.732
GCST90001531	rs114590598	1	185852065	T	C	2.431	0.4216	0.0016	1856	9.40589e-09	33.2482
GCST90001531	rs78744187	19	33754548	T	C	-0.5108	0.06739	0.0673	1856	5.44252e-14	57.4528
GCST90001531	rs33978622	19	51736383	C	G	-0.4747	0.0388	0.215	1856	3.74283e-33	149.684
GCST90001532	rs114590598	1	185852065	T	C	2.421	0.4204	0.0016	1857	9.84306e-09	33.1638
GCST90001532	rs3865444	19	51727962	A	C	-0.4855	0.03861	0.2132	1857	7.50931e-35	158.117
GCST90001532	rs78744187	19	33754548	T	C	-0.5045	0.06722	0.0673	1857	9.45584e-14	56.3281
GCST90001533	rs7351079	19	51574038	G	A	-0.2756	0.03696	0.2722	1857	1.36994e-13	55.6025
GCST90001533	rs3865444	19	51727962	A	C	-0.5183	0.03788	0.2132	1857	1.14393e-40	187.216
GCST90001533	rs4499342	19	8786913	T	C	0.2541	0.04602	0.1527	1857	3.85398e-08	30.4871
GCST90001534	rs146620586	1	198524264	T	G	-2.006	0.2934	0.0032	3395	9.58076e-12	46.7457
GCST90001534	rs653178	12	112007756	T	C	-0.1619	0.02833	0.5287	3395	1.181e-08	32.6588
GCST90001535	rs11579717	1	199999121	A	G	-1.081	0.1759	0.0044	3427	8.86993e-10	37.7676
GCST90001535	rs146620586	1	198524264	T	G	-2.021	0.2655	0.0032	3427	3.4578e-14	57.9433
GCST90001535	rs11124653	2	39112166	A	C	0.1345	0.02443	0.5909	3427	3.92202e-08	30.3108
GCST90001535	rs12712610	2	38897249	G	A	-0.1902	0.02599	0.2969	3427	3.13112e-13	53.556
GCST90001536	rs146620586	1	198524264	T	G	-1.991	0.2693	0.0032	3427	1.77992e-13	54.66
GCST90001536	rs12712610	2	38897249	G	A	-0.1632	0.02646	0.2969	3427	7.82492e-10	38.0418
GCST90001537	rs3184504	12	111884608	C	T	-0.1609	0.02705	0.5292	3395	2.98497e-09	35.3816
GCST90001538	rs6751481	2	38897810	C	T	-0.1726	0.0256	0.4704	3427	1.82096e-11	45.4571
GCST90001540	rs3129891	6	32415080	A	G	-0.2185	0.03362	0.2239	3395	9.33039e-11	42.2384
GCST90001540	rs9271772	6	32594275	A	G	0.2514	0.03424	0.7751	3395	2.6212e-13	53.9092
GCST90001541	rs146620586	1	198524264	T	G	1.495	0.2604	0.0032	3427	1.012e-08	32.961
GCST90001541	rs12712610	2	38897249	G	A	0.1457	0.02548	0.2969	3427	1.17501e-08	32.6979
GCST90001541	rs113243185	6	32585071	C	G	-0.2104	0.03639	0.1996	3427	8.06102e-09	33.4293
GCST90001541	rs9271536	6	32589978	T	A	0.2324	0.03331	0.7798	3427	3.59832e-12	48.6769
GCST90001542	rs146620586	1	198524264	T	G	-1.951	0.2896	0.0032	3395	1.90283e-11	45.3855
GCST90001542	rs6729741	2	118599600	T	A	-0.1485	0.02603	0.5459	3395	1.244e-08	32.5465
GCST90001543	rs146620586	1	198524264	T	G	-1.617	0.2699	0.0032	3427	2.30202e-09	35.8934
GCST90001543	rs9270601	6	32561743	C	G	-0.2068	0.03683	0.796	3427	2.12202e-08	31.5281
GCST90001543	rs4959028	6	32383138	G	A	0.2111	0.03351	0.2288	3427	3.34804e-10	39.6851
GCST90001544	rs146620586	1	198524264	T	G	-1.711	0.2639	0.0032	3427	1.02301e-10	42.036
GCST90001544	rs113243185	6	32585071	C	G	0.2134	0.03693	0.1996	3427	8.18898e-09	33.3911
GCST90001544	rs9267484	6	31505724	T	A	0.2376	0.0419	0.1729	3427	1.547e-08	32.1562
GCST90001544	rs9271536	6	32589978	T	A	-0.2368	0.0338	0.7798	3427	2.95393e-12	49.0829
GCST90001544	rs2981595	12	10583297	A	G	-0.1686	0.02956	0.8064	3427	1.25701e-08	32.5317
GCST90001545	rs12712610	2	38897249	G	A	0.183	0.02834	0.2966	3395	1.22301e-10	41.6968
GCST90001545	rs9271537	6	32589982	T	C	-0.1866	0.03113	0.633	3395	2.256e-09	35.9306
GCST90001546	rs113435341	1	198151688	G	A	1.234	0.2235	0.0032	3427	3.64603e-08	30.4842
GCST90001546	rs13024840	2	38895920	A	T	0.2065	0.02846	0.2578	3427	4.89215e-13	52.6466
GCST90001546	rs9271536	6	32589978	T	A	-0.2806	0.03351	0.7798	3427	7.9378e-17	70.1175
GCST90001546	rs113243185	6	32585071	C	G	0.2773	0.03632	0.1996	3427	2.87607e-14	58.2919
GCST90001546	rs62400929	6	31159546	G	A	0.307	0.04769	0.1087	3427	1.37199e-10	41.4402
GCST90001547	rs17583875	1	197924770	A	G	1.299	0.2259	0.0029	3427	9.5159e-09	33.0663
GCST90001547	rs13024840	2	38895920	A	T	0.2049	0.02827	0.2578	3427	5.22878e-13	52.533
GCST90001547	rs9501107	6	31392047	T	G	0.2185	0.03884	0.1503	3427	1.996e-08	31.6479
GCST90001547	rs62400929	6	31159546	G	A	0.3169	0.04734	0.1087	3427	2.55094e-11	44.8113
GCST90001547	rs9271536	6	32589978	T	A	-0.291	0.03325	0.7798	3427	3.30065e-18	76.5954
GCST90001547	rs113243185	6	32585071	C	G	0.2854	0.03605	0.1996	3427	3.27793e-15	62.6754
GCST90001548	rs113435341	1	198151688	G	A	-1.226	0.2117	0.0032	3395	7.48704e-09	33.5382
GCST90001551	rs4849134	2	111615015	G	A	0.1004	0.0178	0.6455	3395	1.85601e-08	31.8147
GCST90001551	rs72851020	6	32501393	T	C	0.2077	0.03317	0.7906	3395	4.32504e-10	39.2087
GCST90001552	rs1064086	2	237034061	A	G	-0.1062	0.01937	0.328	3427	4.56405e-08	30.0601
GCST90001553	rs10183338	2	111610816	T	G	0.1206	0.02163	0.1892	3427	2.66299e-08	31.0872
GCST90001553	rs143809235	2	167484735	G	T	-12.04	2.063	NA	3427	5.87895e-09	34.0608
GCST90001553	rs116562707	6	31360602	G	A	0.3952	0.06626	0.0191	3427	2.713e-09	35.5739
GCST90001554	rs17583875	1	197924770	A	G	-1.51	0.2336	0.0029	3395	1.153e-10	41.7838
GCST90001554	rs3130685	6	31206206	T	C	0.1803	0.03185	0.3439	3395	1.62499e-08	32.0459
GCST90001555	rs17583875	1	197924770	A	G	-1.619	0.1943	0.0029	3427	1.13789e-16	69.4301
GCST90001555	rs11896593	2	38925155	C	G	-0.2549	0.02205	0.3707	3427	2.38891e-30	133.636
GCST90001555	rs28578699	2	38899155	C	A	-0.16	0.02234	0.3669	3427	9.44496e-13	51.2948
GCST90001555	rs2463509	2	103672986	T	C	1.154	0.2032	0.9971	3427	1.457e-08	32.2526
GCST90001556	rs17583875	1	197924770	A	G	-1.502	0.2221	0.0029	3427	1.56315e-11	45.7344
GCST90001556	rs58905133	2	38887964	G	A	0.1775	0.02609	0.3528	3427	1.18713e-11	46.2859
GCST90001557	rs6707421	2	38897781	G	A	0.1912	0.02822	0.3009	3395	1.4471e-11	45.9052
GCST90001557	rs7583259	2	38921934	G	C	0.2816	0.02555	0.5024	3395	8.63774e-28	121.474
GCST90001558	rs146620586	1	198524264	T	G	1.949	0.2815	0.0032	3427	5.29541e-12	47.9366
GCST90001558	rs6707421	2	38897781	G	A	0.246	0.02696	0.3011	3427	1.20587e-19	83.2589
GCST90001558	rs79827501	2	38431267	T	G	-0.3142	0.04765	0.0732	3427	4.97279e-11	43.4797
GCST90001558	rs7583259	2	38921934	G	C	0.352	0.02426	0.5023	3427	2.38891e-46	210.525
GCST90001559	rs146620586	1	198524264	T	G	1.574	0.2873	0.0032	3427	4.57404e-08	30.015
GCST90001559	rs7583259	2	38921934	G	C	0.3014	0.02491	0.5023	3427	5.06058e-33	146.399
GCST90001559	rs6707421	2	38897781	G	A	0.1972	0.02757	0.3011	3427	1.02707e-12	51.1611
GCST90001560	rs11896593	2	38925155	C	G	0.197	0.02252	0.371	3395	3.30598e-18	76.5237
GCST90001560	rs114968045	6	32666960	C	T	-0.1586	0.02793	0.2996	3395	1.47901e-08	32.2452
GCST90001560	rs3104369	6	32602482	C	T	0.1747	0.02866	0.7732	3395	1.222e-09	37.1564
GCST90001561	rs150956189	1	214625781	C	T	3.098	0.5579	0.0003	3427	3.03403e-08	30.8354
GCST90001561	rs17583875	1	197924770	A	G	1.755	0.1946	0.0029	3427	3.06196e-19	81.3333
GCST90001561	rs11896593	2	38925155	C	G	0.2701	0.02208	0.3707	3427	1.04112e-33	149.641
GCST90001561	rs28578699	2	38899155	C	A	0.174	0.02238	0.3669	3427	9.92887e-15	60.4475
GCST90001561	rs2463509	2	103672986	T	C	-1.139	0.2039	0.9971	3427	2.52098e-08	31.2042
GCST90001562	rs146620586	1	198524264	T	G	1.455	0.2533	0.0032	3427	1.003e-08	32.9956
GCST90001562	rs6707421	2	38897781	G	A	0.1592	0.02442	0.3011	3427	8.10588e-11	42.5006
GCST90001562	rs7583259	2	38921934	G	C	0.2378	0.02213	0.5023	3427	1.63606e-26	115.468
GCST90001562	rs2596459	6	31417540	T	G	0.1499	0.02649	0.5099	3427	1.652e-08	32.0213
GCST90001568	rs2523614	6	31320654	C	T	-0.1522	0.02611	0.2642	3427	6.09902e-09	33.9794
GCST90001569	rs111902980	1	157954450	A	G	0.4732	0.08644	0.0193	3395	4.71498e-08	29.9682
GCST90001569	rs6710361	2	87047145	A	G	0.177	0.03027	0.1985	3395	5.45205e-09	34.1918
GCST90001569	rs139249541	6	102294761	G	A	0.3984	0.07064	0.0314	3395	1.84599e-08	31.8081
GCST90001569	rs9896155	17	33794697	G	A	0.1522	0.02556	0.6739	3395	2.837e-09	35.4575
GCST90001570	rs111902980	1	157954450	A	G	0.5134	0.09207	0.0193	3427	2.64899e-08	31.0939
GCST90001570	rs150992058	1	195919147	C	G	-1.066	0.193	0.0058	3427	3.58303e-08	30.507
GCST90001570	rs113435341	1	198151688	G	A	-1.798	0.2277	0.0032	3427	3.81505e-15	62.3524
GCST90001570	rs6729180	2	38920621	T	C	-0.2034	0.0262	0.3844	3427	1.08993e-14	60.2697
GCST90001570	rs116877116	8	135490341	A	G	0.2343	0.04232	0.1008	3427	3.31597e-08	30.6516
GCST90001571	rs34546581	2	87021659	A	G	0.2019	0.03063	0.1923	3427	5.06058e-11	43.4489
GCST90001571	rs13210358	6	102272234	T	C	0.4707	0.07114	0.0312	3427	4.23545e-11	43.7785
GCST90001571	rs113500908	6	100774499	T	C	0.3476	0.05835	0.0449	3427	2.83498e-09	35.4877
GCST90001572	rs6729180	2	38920621	T	C	0.1948	0.026	0.3848	3395	8.39267e-14	56.1347
GCST90001572	rs508318	6	32584894	A	G	-0.2535	0.03713	0.2022	3395	1.02991e-11	46.6129
GCST90001572	rs61126090	6	32586382	G	A	-0.2671	0.03751	0.1973	3395	1.30497e-12	50.7053
GCST90001573	rs113435341	1	198151688	G	A	1.73	0.2275	0.0032	3427	3.64586e-14	57.8268
GCST90001573	rs12712610	2	38897249	G	A	0.1603	0.0281	0.2969	3427	1.256e-08	32.5428
GCST90001573	rs7583259	2	38921934	G	C	0.22	0.02544	0.5023	3427	7.89587e-18	74.7844
GCST90001574	rs113435341	1	198151688	G	A	1.335	0.2281	0.0032	3427	5.36303e-09	34.2541
GCST90001574	rs6729180	2	38920621	T	C	0.202	0.02624	0.3844	3427	1.77501e-14	59.2618
GCST90001574	rs6755452	2	87035076	G	T	0.1903	0.03241	0.1886	3427	4.74602e-09	34.4762
GCST90001574	rs28383283	6	32586383	T	C	-0.2109	0.0345	0.281	3427	1.09099e-09	37.3693
GCST90001574	rs9269614	6	32545293	G	A	0.2271	0.04024	0.7677	3427	1.81001e-08	31.8507
GCST90001574	rs113016235	6	32584977	G	T	-0.2092	0.03717	0.1994	3427	1.97301e-08	31.6766
GCST90001575	rs66679234	17	4224639	T	C	-0.1391	0.0248	0.4246	3427	2.197e-08	31.4594
GCST90001577	rs75512885	5	158317602	A	T	-0.2625	0.04559	0.0788	3656	9.20195e-09	33.1527
GCST90001579	rs147174426	1	161528012	T	A	-0.4648	0.03214	0.1717	3629	4.05882e-46	209.142
GCST90001580	rs3829793	1	161194400	G	C	0.1649	0.02672	0.3147	3629	7.587e-10	38.0863
GCST90001580	rs71639910	1	161937774	A	G	-0.3061	0.04812	0.0704	3629	2.24698e-10	40.4646
GCST90001580	rs71632979	1	161526397	G	A	-0.6399	0.02726	0.2479	3629	1.55597e-113	551.027
GCST90001581	rs144126567	1	161510516	G	C	0.3274	0.03235	0.1737	3629	9.29394e-24	102.426
GCST90001581	rs3014270	1	227562378	T	C	-0.2609	0.04641	0.0743	3629	2.044e-08	31.6028
GCST90001581	rs445	7	92408370	T	C	-0.1786	0.03068	0.1941	3629	6.34805e-09	33.8885
GCST90001581	rs1800973	12	69744014	A	C	0.3084	0.0448	0.0798	3629	6.7936e-12	47.3885
GCST90001582	rs1375493	2	182323766	A	G	0.1517	0.02476	0.3781	3629	9.91791e-10	37.5379
GCST90001582	rs445	7	92408370	T	C	-0.1822	0.02999	0.1941	3629	1.36301e-09	36.91
GCST90001582	rs2418135	9	113901309	A	G	-0.1487	0.02438	0.5236	3629	1.16001e-09	37.201
GCST90001583	rs12346499	9	113902881	T	C	-0.1378	0.0244	0.5233	3629	1.76799e-08	31.8947
GCST90001584	rs147174426	1	161528012	T	A	-0.4529	0.03177	0.1717	3629	6.64049e-45	203.222
GCST90001584	rs3826007	15	80263217	T	C	-0.1739	0.02973	0.2136	3629	5.41003e-09	34.2144
GCST90001585	rs3829793	1	161194400	G	C	0.1677	0.02704	0.3147	3629	6.142e-10	38.4638
GCST90001585	rs71639910	1	161937774	A	G	-0.2863	0.04872	0.0704	3629	4.583e-09	34.5325
GCST90001585	rs71632979	1	161526397	G	A	-0.7013	0.02722	0.2479	3629	1.40605e-134	663.791
GCST90001586	rs147174426	1	161528012	T	A	0.5558	0.03153	0.1717	3629	8.34257e-67	310.734
GCST90001586	rs74975395	1	166026114	T	C	-0.254	0.04499	0.081	3629	1.77301e-08	31.8739
GCST90001587	rs74975395	1	166026114	T	C	0.2556	0.045	0.081	3629	1.45399e-08	32.2624
GCST90001587	rs147174426	1	161528012	T	A	-0.5472	0.03158	0.1717	3629	1.11789e-64	300.24
GCST90001588	rs12874404	13	108993494	G	A	-0.2201	0.02651	0.3195	3653	1.43186e-16	68.932
GCST90001588	rs9892810	17	2716155	C	T	0.1572	0.02469	0.597	3653	2.18198e-10	40.5381
GCST90001588	rs3894193	17	38125346	G	C	-0.1467	0.026	0.467	3653	1.81301e-08	31.8356
GCST90001589	rs73402222	6	31388449	C	T	0.1905	0.03406	0.3456	3652	2.39299e-08	31.2824
GCST90001590	rs3184504	12	111884608	C	T	-0.1838	0.02676	0.5305	3652	7.66126e-12	47.1757
GCST90001592	rs3130685	6	31206206	T	C	0.1887	0.0284	0.3428	3652	3.5229e-11	44.1476
GCST90001592	rs28895267	6	32445916	T	C	0.1842	0.03036	0.3161	3652	1.42699e-09	36.8108
GCST90001593	rs73402222	6	31388449	C	T	-0.1934	0.03245	0.3458	3668	2.756e-09	35.5209
GCST90001594	rs11025036	11	19175633	A	G	-0.4567	0.08253	0.022	3652	3.35097e-08	30.6223
GCST90001594	rs2857229	12	6900616	G	A	0.273	0.02764	0.2581	3652	1.033e-22	97.5549
GCST90001596	rs79251210	6	100468602	A	G	0.425	0.06368	0.0379	3652	2.86682e-11	44.5422
GCST90001596	rs139249541	6	102294761	G	A	0.4806	0.07016	0.0316	3652	8.63376e-12	46.9233
GCST90001596	rs9916629	17	33796260	C	T	0.1339	0.02395	0.5122	3652	2.41102e-08	31.2572
GCST90001597	rs139249541	6	102294761	G	A	0.5664	0.07147	0.0315	3668	2.98676e-15	62.8057
GCST90001597	rs79086781	6	100526652	T	C	0.4888	0.06448	0.0378	3668	4.30725e-14	57.4662
GCST90001598	rs6755452	2	87035076	G	T	0.2134	0.02962	0.1925	3652	7.04206e-13	51.9061
GCST90001598	rs9896155	17	33794697	G	A	0.1433	0.02475	0.6737	3652	7.58805e-09	33.5229
GCST90001599	rs6755452	2	87035076	G	T	0.2426	0.03049	0.1918	3668	2.32916e-15	63.3092
GCST90001599	rs79251210	6	100468602	A	G	0.3685	0.0638	0.0378	3668	8.3299e-09	33.3606
GCST90001599	rs139249541	6	102294761	G	A	0.4569	0.0704	0.0315	3668	9.72299e-11	42.1208
GCST90001601	rs9271629	6	32591976	A	C	0.1945	0.03437	0.7416	3653	1.646e-08	32.0243
GCST90001601	rs597808	12	111973358	G	A	-0.1543	0.02682	0.5363	3653	9.39399e-09	33.099
GCST90001602	rs77650974	18	12394263	A	G	-0.1502	0.02624	0.3227	3669	1.12199e-08	32.7652
GCST90001603	rs9271629	6	32591976	A	C	0.2148	0.03378	0.7416	3653	2.266e-10	40.4342
GCST90001603	rs3184504	12	111884608	C	T	-0.1468	0.02633	0.5304	3653	2.64698e-08	31.085
GCST90001604	rs10512469	17	33770802	T	C	-0.2345	0.03229	0.1639	3669	4.60999e-13	52.7412
GCST90001604	rs9916257	17	33797371	T	G	0.1918	0.02391	0.5685	3669	1.40508e-15	64.3484
GCST90001606	rs13210358	6	102272234	T	C	-0.3968	0.07123	0.0315	3668	2.72603e-08	31.0325
GCST90001607	rs3130685	6	31206206	T	C	0.1801	0.02952	0.3428	3668	1.163e-09	37.2216
GCST90001608	rs2857229	12	6900616	G	A	0.2919	0.02741	0.2578	3668	4.29339e-26	113.41
GCST90001609	rs35290870	2	87023103	C	G	-0.364	0.03114	0.1955	3652	5.05592e-31	136.636
GCST90001609	rs4959028	6	32383138	G	A	0.2258	0.03391	0.23	3652	3.19227e-11	44.3397
GCST90001609	rs28366280	6	32560262	G	A	0.2152	0.03648	0.2493	3652	3.96397e-09	34.7996
GCST90001610	rs35290870	2	87023103	C	G	-0.3858	0.03024	0.1948	3668	1.7049e-36	162.765
GCST90001610	rs4959028	6	32383138	G	A	0.2877	0.03253	0.2297	3668	1.40702e-18	78.2189
GCST90001610	rs9270601	6	32561743	C	G	-0.2598	0.03595	0.795	3668	6.00482e-13	52.2252
GCST90001611	rs35290870	2	87023103	C	G	-0.3848	0.03036	0.1948	3668	4.76212e-36	160.645
GCST90001611	rs28366280	6	32560262	G	A	0.2355	0.03527	0.2492	3668	2.81384e-11	44.5832
GCST90001611	rs4959028	6	32383138	G	A	0.2689	0.0327	0.2297	3668	2.72772e-16	67.6217
GCST90001612	rs79086781	6	100526652	T	C	0.471	0.06515	0.0378	3668	5.86138e-13	52.2652
GCST90001612	rs139249541	6	102294761	G	A	0.5228	0.07237	0.0315	3668	6.09537e-13	52.186
GCST90001613	rs6755452	2	87035076	G	T	0.2296	0.03013	0.1918	3668	3.24489e-14	58.0692
GCST90001613	rs139249541	6	102294761	G	A	0.415	0.06958	0.0315	3668	2.69197e-09	35.5736
GCST90001613	rs79251210	6	100468602	A	G	0.3543	0.06302	0.0378	3668	2.02302e-08	31.6072
GCST90001613	rs9896155	17	33794697	G	A	0.1408	0.02517	0.6738	3668	2.38798e-08	31.2924
GCST90001614	rs73402222	6	31388449	C	T	-0.1904	0.03241	0.3458	3668	4.58501e-09	34.5125
GCST90001614	rs11080350	17	33774635	T	C	-0.1548	0.0252	0.4017	3668	9.08092e-10	37.7347
GCST90001615	rs67851010	6	32501347	A	G	0.3066	0.04553	0.7905	3650	1.90414e-11	45.347
GCST90001615	rs9273390	6	32627042	C	G	-0.1947	0.03512	0.1942	3650	3.16199e-08	30.7343
GCST90001617	rs72845743	6	32528414	A	G	0.3943	0.07059	0.415	3666	2.48897e-08	31.2009
GCST90001618	rs68174286	6	32503204	T	C	0.3263	0.04522	0.2803	3580	6.52529e-13	52.0683
GCST90001618	rs2181036	9	117649136	C	T	-0.1628	0.02568	0.4168	3580	2.585e-10	40.1901
GCST90001618	rs1084559	16	10825434	A	G	-0.1472	0.02482	0.602	3580	3.323e-09	35.1732
GCST90001618	rs72779785	16	10569039	G	A	-0.2015	0.03253	0.1635	3580	6.46205e-10	38.3691
GCST90001618	rs3087456	16	10970902	A	G	-0.4355	0.02736	0.7659	3580	3.6166e-55	253.364
GCST90001619	rs3104414	6	32582612	A	G	0.1693	0.0294	0.3813	3596	9.31408e-09	33.1604
GCST90001619	rs7032773	9	117645562	T	C	-0.1471	0.02426	0.4182	3596	1.45898e-09	36.7658
GCST90001619	rs3087456	16	10970902	A	G	-0.4611	0.02546	0.7661	3596	3.08177e-70	328
GCST90001619	rs1084560	16	10824872	G	A	-0.1328	0.02309	0.5726	3596	9.71091e-09	33.0787
GCST90001620	rs68174286	6	32503204	T	C	0.2699	0.04426	0.2799	3596	1.185e-09	37.1863
GCST90001620	rs7032773	9	117645562	T	C	-0.1552	0.0249	0.4182	3596	5.14505e-10	38.8494
GCST90001620	rs55724950	16	10993712	A	G	-0.2598	0.0468	0.0654	3596	3.046e-08	30.8167
GCST90001620	rs3087456	16	10970902	A	G	-0.4689	0.02616	0.7661	3596	7.09088e-69	321.281
GCST90001620	rs62029480	16	10651993	T	C	0.4397	0.07676	0.0236	3596	1.096e-08	32.8128
GCST90001621	rs75494211	6	101911859	A	G	0.4706	0.07011	0.0328	3653	2.22382e-11	45.0551
GCST90001621	rs139249541	6	102294761	G	A	0.4624	0.07284	0.0316	3653	2.44298e-10	40.2991
GCST90001621	rs7819099	8	144992862	G	A	0.1387	0.02493	0.5116	3653	2.844e-08	30.9534
GCST90001621	rs78268116	11	112705025	T	C	-0.4086	0.03904	0.1096	3653	2.79383e-25	109.541
GCST90001621	rs12224032	11	112914680	G	C	0.1721	0.03092	0.2087	3653	2.78099e-08	30.9801
GCST90001621	rs9916629	17	33796260	C	T	0.1457	0.02472	0.5123	3653	4.132e-09	34.7394
GCST90001622	rs115536607	6	101417409	T	C	0.3253	0.05512	0.0545	3669	3.90904e-09	34.8297
GCST90001622	rs117147408	6	101980039	G	A	0.6063	0.07722	0.0275	3669	5.36661e-15	61.6475
GCST90001622	rs79251210	6	100468602	A	G	0.4184	0.06614	0.0377	3669	2.828e-10	40.018
GCST90001622	rs9488834	6	97889936	A	G	0.3723	0.05934	0.0465	3669	3.91399e-10	39.3633
GCST90001622	rs7819099	8	144992862	G	A	0.148	0.02495	0.5112	3669	3.24997e-09	35.187
GCST90001622	rs12224032	11	112914680	G	C	0.1713	0.03097	0.2086	3669	3.41499e-08	30.5937
GCST90001622	rs77738700	11	112751407	A	G	-0.435	0.03955	0.1067	3669	1.03992e-27	120.972
GCST90001623	rs115536607	6	101417409	T	C	0.3109	0.05547	0.0545	3669	2.24502e-08	31.4141
GCST90001623	rs9488834	6	97889936	A	G	0.3581	0.05971	0.0465	3669	2.20999e-09	35.9679
GCST90001623	rs79251210	6	100468602	A	G	0.4014	0.06656	0.0377	3669	1.789e-09	36.3687
GCST90001623	rs117147408	6	101980039	G	A	0.5685	0.07776	0.0275	3669	3.23221e-13	53.4501
GCST90001623	rs7819099	8	144992862	G	A	0.1488	0.0251	0.5112	3669	3.34003e-09	35.1446
GCST90001623	rs77738700	11	112751407	A	G	-0.4214	0.03983	0.1067	3669	8.64172e-26	111.936
GCST90001623	rs9912354	17	33805730	T	C	0.1443	0.02505	0.5271	3669	9.10207e-09	33.1831
GCST90001623	rs7218011	17	33773022	G	A	-0.1866	0.03387	0.1634	3669	3.819e-08	30.3524
GCST90001624	rs1322067	9	117660933	G	A	-0.1511	0.02575	0.4173	3579	4.75401e-09	34.433
GCST90001624	rs3087456	16	10970902	A	G	-0.2926	0.02777	0.766	3579	1.39798e-25	111.019
GCST90001625	rs11641185	16	10986596	T	C	-0.2989	0.02511	0.7744	3595	4.5196e-32	141.696
GCST90001626	rs7032773	9	117645562	T	C	-0.1334	0.02345	0.4182	3595	1.392e-08	32.3613
GCST90001626	rs3087456	16	10970902	A	G	-0.3114	0.02551	0.7662	3595	1.34307e-33	149.01
GCST90001627	rs9378213	6	32448398	G	T	0.2434	0.03098	0.3061	3579	5.15941e-15	61.7274
GCST90001627	rs2181036	9	117649136	C	T	-0.1446	0.02608	0.4167	3579	3.16599e-08	30.7412
GCST90001627	rs72779785	16	10569039	G	A	-0.2122	0.03296	0.1636	3579	1.358e-10	41.4492
GCST90001627	rs3087456	16	10970902	A	G	-0.4286	0.0278	0.766	3579	5.57057e-52	237.692
GCST90001628	rs9378213	6	32448398	G	T	0.1984	0.02991	0.3057	3595	3.78704e-11	43.9998
GCST90001628	rs542160	11	107676543	T	C	-0.1295	0.02364	0.5089	3595	4.62402e-08	30.0085
GCST90001628	rs72779785	16	10569039	G	A	-0.1852	0.03176	0.1634	3595	5.96403e-09	34.0033
GCST90001628	rs3087456	16	10970902	A	G	-0.4526	0.02659	0.7662	3595	1.46893e-62	289.729
GCST90001629	rs9378213	6	32448398	G	T	0.2165	0.03031	0.3057	3595	1.10892e-12	51.0204
GCST90001629	rs3087456	16	10970902	A	G	-0.4525	0.027	0.7662	3595	9.22784e-61	280.873
GCST90001629	rs72779785	16	10569039	G	A	-0.1929	0.03221	0.1634	3595	2.311e-09	35.866
GCST90001630	rs9269109	6	32443266	C	T	0.1671	0.03018	0.3642	3652	3.31398e-08	30.6559
GCST90001630	rs78268116	11	112705025	T	C	-0.3964	0.0389	0.1097	3652	4.6505e-24	103.841
GCST90001631	rs76161425	11	112704995	T	C	-0.406	0.03854	0.1088	3668	1.41286e-25	110.976
GCST90001632	rs78268116	11	112705025	T	C	-0.3961	0.03859	0.1095	3668	2.18424e-24	105.356
GCST90001633	rs79251210	6	100468602	A	G	0.5556	0.0646	0.0379	3652	1.15691e-17	73.9707
GCST90001633	rs115536607	6	101417409	T	C	0.3487	0.05419	0.0548	3652	1.39601e-10	41.4062
GCST90001633	rs117147408	6	101980039	G	A	0.6679	0.0755	0.0277	3652	1.37911e-18	78.258
GCST90001633	rs9488834	6	97889936	A	G	0.3428	0.05826	0.0465	3652	4.39602e-09	34.6211
GCST90001633	rs77738700	11	112751407	A	G	-0.3231	0.03929	0.1069	3652	2.69215e-16	67.6254
GCST90001633	rs9916257	17	33797371	T	G	0.1472	0.02455	0.5685	3652	2.201e-09	35.9511
GCST90001634	rs117147408	6	101980039	G	A	0.7354	0.07599	0.0275	3668	6.79047e-22	93.6557
GCST90001634	rs9488834	6	97889936	A	G	0.352	0.05867	0.0465	3668	2.169e-09	35.9959
GCST90001634	rs79251210	6	100468602	A	G	0.5985	0.06505	0.0378	3668	5.80898e-20	84.6513
GCST90001634	rs115536607	6	101417409	T	C	0.3978	0.05455	0.0545	3668	3.72907e-13	53.179
GCST90001634	rs11544989	8	145057868	G	A	0.1399	0.02533	0.6125	3668	3.55697e-08	30.5046
GCST90001634	rs77738700	11	112751407	A	G	-0.3265	0.03954	0.1067	3668	2.05779e-16	68.1857
GCST90001635	rs79251210	6	100468602	A	G	0.5857	0.06479	0.0378	3668	2.47002e-19	81.7212
GCST90001635	rs9488834	6	97889936	A	G	0.3457	0.05842	0.0465	3668	3.57298e-09	35.0167
GCST90001635	rs115536607	6	101417409	T	C	0.3865	0.05433	0.0545	3668	1.34896e-12	50.608
GCST90001635	rs117147408	6	101980039	G	A	0.7078	0.07572	0.0275	3668	1.50591e-20	87.3776
GCST90001635	rs11544989	8	145057868	G	A	0.1407	0.02521	0.6125	3668	2.551e-08	31.1489
GCST90001635	rs77738700	11	112751407	A	G	-0.3205	0.03937	0.1067	3668	5.3765e-16	66.2713
GCST90001635	rs9916257	17	33797371	T	G	0.1437	0.02463	0.5684	3668	5.79202e-09	34.0396
GCST90001636	rs34613828	2	87022759	T	A	0.2127	0.03071	0.1952	3652	5.12153e-12	47.9706
GCST90001637	rs34613828	2	87022759	T	A	0.2238	0.03107	0.1945	3668	7.12033e-13	51.8845
GCST90001637	rs79251210	6	100468602	A	G	0.564	0.06488	0.0378	3668	5.29054e-18	75.5678
GCST90001637	rs115536607	6	101417409	T	C	0.3694	0.05436	0.0545	3668	1.25314e-11	46.178
GCST90001637	rs117147408	6	101980039	G	A	0.7037	0.07581	0.0275	3668	2.75486e-20	86.1633
GCST90001637	rs9488834	6	97889936	A	G	0.3806	0.05843	0.0465	3668	8.37529e-11	42.4293
GCST90001637	rs77738700	11	112751407	A	G	-0.3832	0.0392	0.1067	3668	2.67979e-22	95.5606
GCST90001638	rs34613828	2	87022759	T	A	0.2167	0.03095	0.1945	3668	3.04229e-12	49.0226
GCST90001638	rs9488834	6	97889936	A	G	0.3698	0.05821	0.0465	3668	2.386e-10	40.3588
GCST90001638	rs117147408	6	101980039	G	A	0.675	0.07557	0.0275	3668	6.50429e-19	79.7827
GCST90001638	rs79251210	6	100468602	A	G	0.5505	0.06465	0.0378	3668	2.39276e-17	72.5066
GCST90001638	rs115536607	6	101417409	T	C	0.3576	0.05416	0.0545	3668	4.63554e-11	43.5951
GCST90001638	rs77738700	11	112751407	A	G	-0.3774	0.03905	0.1067	3668	7.84513e-22	93.4032
GCST90001638	rs9916629	17	33796260	C	T	0.1378	0.02431	0.5123	3668	1.54e-08	32.1313
GCST90001639	rs17824379	3	5810961	G	A	-1.353	0.2268	0.0027	3653	2.63403e-09	35.5885
GCST90001641	rs4796089	17	33814758	C	T	0.2194	0.0369	0.134	3669	2.98903e-09	35.3525
GCST90001642	rs12865434	13	108970631	G	A	0.1537	0.02404	0.4777	3653	1.834e-10	40.877
GCST90001643	rs11954223	5	67413499	A	G	2.135	0.3629	0.001	3669	4.36204e-09	34.6116
GCST90001643	rs9520836	13	108957063	G	A	0.1363	0.02361	0.4999	3669	8.45006e-09	33.3273
GCST90001643	rs9916257	17	33797371	T	G	0.1693	0.0237	0.5685	3669	1.08393e-12	51.029
GCST90001644	rs12874404	13	108993494	G	A	0.2272	0.02633	0.319	3669	8.99498e-18	74.4586
GCST90001644	rs66777340	17	2716327	T	C	-0.1493	0.02419	0.4842	3669	7.62904e-10	38.0932
GCST90001645	rs183053322	1	25076059	T	C	-0.3926	0.06648	0.0356	3653	3.83001e-09	34.8753
GCST90001645	rs7216096	17	33772954	A	G	0.2022	0.03265	0.1622	3653	6.55104e-10	38.3527
GCST90001645	rs9916257	17	33797371	T	G	-0.2005	0.02398	0.5686	3653	8.82064e-17	69.9086
GCST90001646	rs183053322	1	25076059	T	C	-0.4163	0.06609	0.0354	3669	3.35097e-10	39.6772
GCST90001646	rs11954223	5	67413499	A	G	-2.093	0.3644	0.001	3669	9.93002e-09	32.99
GCST90001646	rs12874404	13	108993494	G	A	-0.1456	0.02572	0.319	3669	1.60398e-08	32.0465
GCST90001646	rs7218011	17	33773022	G	A	0.1822	0.03225	0.1634	3669	1.741e-08	31.9181
GCST90001646	rs9916257	17	33797371	T	G	-0.1909	0.02375	0.5685	3669	1.21088e-15	64.6078
GCST90001647	rs183053322	1	25076059	T	C	-0.408	0.06431	0.0354	3669	2.51299e-10	40.2498
GCST90001647	rs10512469	17	33770802	T	C	0.249	0.03122	0.1639	3669	1.97606e-15	63.6111
GCST90001647	rs9916257	17	33797371	T	G	-0.2323	0.02306	0.5685	3669	1.51391e-23	101.48
GCST90001648	rs115805162	1	161410253	T	C	0.2631	0.03144	0.2074	3580	8.31764e-17	70.0288
GCST90001648	rs71632989	1	161533055	G	T	-0.6984	0.02689	0.2473	3580	2.05116e-136	674.57
GCST90001648	rs71639910	1	161937774	A	G	-0.3019	0.04947	0.0686	3580	1.153e-09	37.2428
GCST90001648	rs8025803	15	80260273	T	A	-0.2666	0.03341	0.1786	3580	1.98701e-15	63.6748
GCST90001649	rs115805162	1	161410253	T	C	0.2582	0.03216	0.2076	3596	1.32008e-15	64.4585
GCST90001649	rs71632989	1	161533055	G	T	-0.6848	0.02772	0.2474	3596	1.30317e-124	610.297
GCST90001649	rs3933769	1	161559327	G	A	0.1574	0.02744	0.6143	3596	1.04299e-08	32.9034
GCST90001649	rs865239	1	156896164	G	A	-0.1371	0.02509	0.5004	3596	4.96604e-08	29.8589
GCST90001649	rs509749	1	160793560	G	A	-0.1543	0.02638	0.4066	3596	5.41302e-09	34.2123
GCST90001649	rs7180804	15	80259074	A	G	-0.2525	0.03019	0.2162	3596	8.73575e-17	69.9514
GCST90001649	rs9916257	17	33797371	T	G	0.1457	0.02506	0.5698	3596	6.72094e-09	33.8031
GCST90001650	rs509749	1	160793560	G	A	-0.1613	0.02585	0.4066	3596	4.80098e-10	38.9357
GCST90001650	rs71632979	1	161526397	G	A	-0.7124	0.02686	0.2474	3596	9.977e-142	703.454
GCST90001650	rs3933769	1	161559327	G	A	0.1562	0.0269	0.6143	3596	6.86705e-09	33.7177
GCST90001650	rs115805162	1	161410253	T	C	0.2697	0.0315	0.2076	3596	1.62218e-17	73.3062
GCST90001650	rs8025803	15	80260273	T	A	-0.2729	0.0334	0.1783	3596	4.21697e-16	66.7597
GCST90001652	rs77650974	18	12394263	A	G	0.1512	0.0265	0.3227	3669	1.25101e-08	32.5546
GCST90001653	rs4796089	17	33814758	C	T	-0.2435	0.0371	0.1343	3440	6.12915e-11	43.0775
GCST90001654	rs6710361	2	87047145	A	G	0.1921	0.03166	0.1991	3408	1.44601e-09	36.8157
GCST90001654	rs9896155	17	33794697	G	A	0.1857	0.02686	0.6743	3408	5.64417e-12	47.7982
GCST90001655	rs34546581	2	87021659	A	G	0.1659	0.02878	0.1927	3440	8.92401e-09	33.2285
GCST90001656	rs4796089	17	33814758	C	T	0.2435	0.0371	0.1343	3440	6.12915e-11	43.0775
GCST90001658	rs10736092	10	97570315	G	A	1.014	0.01774	0.469	3440	1e-200	3267.15
GCST90001658	rs202211780	10	97016742	G	A	0.4557	0.04341	0.0879	3440	2.14289e-25	110.199
GCST90001658	rs12268044	10	98794615	T	C	-0.172	0.02583	0.3438	3440	3.155e-11	44.3413
GCST90001658	rs72809762	10	97294154	T	C	0.4022	0.0483	0.0674	3440	1.17598e-16	69.341
GCST90001658	rs10786199	10	97069472	A	G	-0.2028	0.02738	0.2888	3440	1.62106e-13	54.8617
GCST90001658	rs10882701	10	97741071	C	A	-0.3969	0.02378	0.5141	3440	3.17322e-60	278.573
GCST90001658	rs7918541	10	98168559	G	A	-0.5209	0.0533	0.9472	3440	2.85825e-22	95.5112
GCST90001659	rs202211780	10	97016742	G	A	0.4701	0.04338	0.0879	3440	6.21871e-27	117.436
GCST90001659	rs7918541	10	98168559	G	A	-0.5584	0.05319	0.9472	3440	2.15278e-25	110.212
GCST90001659	rs72809762	10	97294154	T	C	0.4246	0.04825	0.0674	3440	2.12324e-18	77.44
GCST90001659	rs10882701	10	97741071	C	A	-0.3997	0.02377	0.5141	3440	4.54255e-61	282.755
GCST90001659	rs10786199	10	97069472	A	G	-0.2039	0.02738	0.2888	3440	1.20698e-13	55.4584
GCST90001659	rs12268044	10	98794615	T	C	-0.1834	0.02581	0.3438	3440	1.44112e-12	50.492
GCST90001659	rs10736092	10	97570315	G	A	1.023	0.01758	0.469	3440	1e-200	3386.21
GCST90001660	rs10882701	10	97741071	C	A	-0.4118	0.0249	0.5139	3408	3.85301e-59	273.51
GCST90001660	rs202211780	10	97016742	G	A	0.5001	0.04545	0.088	3408	1.06611e-27	121.073
GCST90001660	rs72809762	10	97294154	T	C	0.4486	0.05056	0.0675	3408	1.11789e-18	78.7235
GCST90001660	rs12268044	10	98794615	T	C	-0.1846	0.02711	0.3446	3408	1.17706e-11	46.3665
GCST90001660	rs7074403	10	97605057	G	C	1.015	0.01927	0.4688	3408	1e-200	2774.4
GCST90001660	rs141018090	10	98169221	T	G	0.5248	0.05593	0.0524	3408	1.13501e-20	88.0436
GCST90001660	rs10786199	10	97069472	A	G	-0.2188	0.02869	0.2895	3408	3.14268e-14	58.1612
GCST90001661	rs12986962	2	111808558	G	A	-0.1604	0.02829	0.2827	3440	1.54099e-08	32.1472
GCST90001661	rs117147408	6	101980039	G	A	0.4819	0.07946	0.0273	3440	1.46599e-09	36.7804
GCST90001661	rs4796089	17	33814758	C	T	-0.2225	0.0377	0.1343	3440	3.91201e-09	34.8319
GCST90001662	rs4796089	17	33814758	C	T	-0.2283	0.03646	0.1343	3440	4.32195e-10	39.2083
GCST90001663	rs12986962	2	111808558	G	A	-0.1568	0.0284	0.2826	3408	3.58501e-08	30.4828
GCST90001663	rs58745116	17	33803592	A	G	0.1662	0.02565	0.5219	3408	1.05201e-10	41.9843
GCST90001664	rs113435341	1	198151688	G	A	2.157	0.2061	0.0032	3440	2.96415e-25	109.533
GCST90001664	rs11579717	1	199999121	A	G	1.303	0.1744	0.0044	3440	1.01508e-13	55.8208
GCST90001664	rs116794175	1	194010208	C	T	1.164	0.1805	0.0042	3440	1.30101e-10	41.5864
GCST90001664	rs4832054	2	87058580	A	G	0.1726	0.02712	0.243	3440	2.208e-10	40.5044
GCST90001664	rs79827501	2	38431267	T	G	-0.267	0.04503	0.0731	3440	3.34103e-09	35.1576
GCST90001664	rs7583259	2	38921934	G	C	0.1951	0.02331	0.502	3440	8.40814e-17	70.0535
GCST90001664	rs12712610	2	38897249	G	A	0.1724	0.02569	0.2977	3440	2.273e-11	45.0346
GCST90001665	rs11579717	1	199999121	A	G	1.307	0.1858	0.0044	3440	2.37411e-12	49.4834
GCST90001665	rs116794175	1	194010208	C	T	1.191	0.1918	0.0042	3440	5.92107e-10	38.559
GCST90001665	rs146620586	1	198524264	T	G	2.776	0.2798	0.0032	3440	6.74528e-23	98.4336
GCST90001665	rs2367376	2	87009742	C	T	0.1716	0.02881	0.2464	3440	2.84603e-09	35.4771
GCST90001665	rs7583259	2	38921934	G	C	0.1741	0.02479	0.502	3440	2.60916e-12	49.3224
GCST90001665	rs12712610	2	38897249	G	A	0.1611	0.02726	0.2977	3440	3.79603e-09	34.9252
GCST90001666	rs116794175	1	194010208	C	T	1.018	0.1715	0.0043	3408	3.23303e-09	35.2344
GCST90001666	rs146620586	1	198524264	T	G	2.334	0.2506	0.0032	3408	2.12324e-20	86.744
GCST90001666	rs11579717	1	199999121	A	G	1.176	0.1662	0.0044	3408	1.76889e-12	50.0671
GCST90001666	rs7583259	2	38921934	G	C	0.1794	0.02218	0.5021	3408	8.33681e-16	65.4217
GCST90001666	rs61038907	2	87061070	A	C	0.1398	0.02509	0.2664	3408	2.72101e-08	31.0465
GCST90001666	rs12712610	2	38897249	G	A	0.1631	0.02442	0.2974	3408	2.82293e-11	44.6084
GCST90001666	rs74577787	3	84799491	T	C	3.341	0.5986	0.0003	3408	2.58399e-08	31.1515
GCST90001666	rs112637846	6	149114553	A	C	3.334	0.5986	0.0003	3408	2.75797e-08	31.0211
GCST90001666	rs12314907	12	79661771	G	A	8.184	1.461	NA	3408	2.27101e-08	31.3784
GCST90001667	rs146620586	1	198524264	T	G	-2.445	0.2667	0.0032	3440	8.18653e-20	84.045
GCST90001667	rs116759767	1	189981116	A	G	-0.9923	0.1747	0.0049	3440	1.45301e-08	32.2627
GCST90001667	rs11579717	1	199999121	A	G	-1.201	0.1771	0.0044	3440	1.41906e-11	45.9885
GCST90001668	rs146620586	1	198524264	T	G	-2.425	0.2802	0.0032	3440	7.43875e-18	74.9009
GCST90001668	rs11579717	1	199999121	A	G	-1.217	0.1857	0.0044	3440	6.36356e-11	42.9494
GCST90001669	rs11579717	1	199999121	A	G	-1.125	0.169	0.0044	3408	3.1798e-11	44.313
GCST90001669	rs138915779	1	190079170	A	C	-1.228	0.2078	0.0034	3408	3.73697e-09	34.9225
GCST90001669	rs146620586	1	198524264	T	G	-2.476	0.254	0.0032	3408	3.56287e-22	95.0241
GCST90001670	rs10736092	10	97570315	G	A	1.01	0.01914	0.469	3440	1e-200	2784.57
GCST90001670	rs117648214	10	98816434	T	C	1.27	0.2262	0.0029	3440	2.14398e-08	31.5226
GCST90001670	rs17111341	10	97881031	C	T	0.6237	0.0518	0.0667	3440	9.80167e-33	144.975
GCST90001670	rs111534725	10	98139264	T	G	0.7307	0.06471	0.041	3440	4.66445e-29	127.507
GCST90001670	rs11818051	10	97972294	T	C	0.6769	0.07397	0.0317	3440	9.34545e-20	83.7409
GCST90001670	rs12777195	10	96998743	G	A	0.2205	0.0273	0.3594	3440	9.09704e-16	65.2367
GCST90001670	rs12778618	10	95633120	C	T	0.8332	0.06081	0.0462	3440	1.22687e-41	187.736
GCST90001670	rs72812685	10	95845989	A	G	0.6459	0.05873	0.0483	3440	1.13188e-27	120.951
GCST90001671	rs4917715	10	97592297	G	C	1.002	0.01937	0.469	3440	1e-200	2675.94
GCST90001671	rs12778618	10	95633120	C	T	0.8186	0.06103	0.0462	3440	5.06524e-40	179.911
GCST90001671	rs72812685	10	95845989	A	G	0.6238	0.05887	0.0483	3440	7.75354e-26	112.28
GCST90001671	rs146426185	10	99452494	C	A	-0.3008	0.05314	0.0635	3440	1.639e-08	32.0415
GCST90001671	rs111534725	10	98139264	T	G	0.7675	0.06467	0.041	3440	7.27445e-32	140.848
GCST90001671	rs2901833	10	96998591	A	G	0.2205	0.02662	0.383	3440	1.73301e-16	68.6122
GCST90001671	rs17111341	10	97881031	C	T	0.6402	0.05184	0.0667	3440	2.58881e-34	152.511
GCST90001671	rs11818051	10	97972294	T	C	0.6977	0.07403	0.0317	3440	7.7464e-21	88.8223
GCST90001672	rs11818051	10	97972294	T	C	0.7156	0.07506	0.0317	3408	2.78676e-21	90.8916
GCST90001672	rs10748649	10	97601703	C	A	1.01	0.01968	0.469	3408	1e-200	2633.86
GCST90001672	rs12778618	10	95633120	C	T	0.8528	0.06178	0.0461	3408	3.22701e-42	190.545
GCST90001672	rs72812685	10	95845989	A	G	0.6785	0.05954	0.0481	3408	1.48594e-29	129.862
GCST90001672	rs111534725	10	98139264	T	G	0.7282	0.06583	0.0409	3408	5.68853e-28	122.364
GCST90001672	rs17111341	10	97881031	C	T	0.6424	0.05263	0.0668	3408	1.4471e-33	148.986
GCST90001672	rs12778797	10	96998688	C	T	0.2118	0.0271	0.3841	3408	7.19283e-15	61.082
GCST90001675	rs17203563	6	32446459	A	G	0.1789	0.03263	0.2767	3130	4.51804e-08	30.0598
GCST90001678	rs9269109	6	32443266	C	T	0.1597	0.02782	0.3593	3130	1.035e-08	32.953
GCST90001679	rs78667279	2	54957709	A	G	-0.7401	0.13	0.0096	3162	1.367e-08	32.4111
GCST90001679	rs61839660	10	6094697	T	C	0.3212	0.05805	0.0541	3162	3.41099e-08	30.6159
GCST90001680	rs72915529	2	54970478	A	G	-0.7447	0.1252	0.0103	3162	3.00497e-09	35.3797
GCST90001681	rs78667279	2	54957709	A	G	-0.7492	0.1315	0.0096	3130	1.323e-08	32.4597
GCST90001681	rs2875404	3	76674553	T	C	-0.1537	0.02772	0.657	3130	3.159e-08	30.7441
GCST90001681	rs1403755	18	30263492	T	C	0.2696	0.04674	0.0864	3130	8.818e-09	33.2707
GCST90001684	rs3130685	6	31206206	T	C	0.1905	0.03102	0.3449	3371	9.17001e-10	37.7143
GCST90001686	rs7728865	5	59819941	A	G	-0.2169	0.03774	0.1019	3440	9.94604e-09	33.0305
GCST90001686	rs6904669	6	31192796	G	A	-0.1458	0.02634	0.6414	3440	3.33903e-08	30.6396
GCST90001686	rs4796089	17	33814758	C	T	-0.2034	0.03346	0.1343	3440	1.35301e-09	36.953
GCST90001687	rs36058358	6	32636282	A	G	-0.22	0.03784	0.2229	3408	6.67898e-09	33.8021
GCST90001687	rs3130685	6	31206206	T	C	0.1894	0.02987	0.3439	3408	2.56401e-10	40.2059
GCST90001687	rs4796089	17	33814758	C	T	-0.2103	0.03733	0.1339	3408	1.89998e-08	31.7368
GCST90001688	rs149023182	1	232754676	G	A	4.52	0.7897	0.0001	3440	1.13399e-08	32.7607
GCST90001688	rs142530179	1	62672889	G	A	3.783	0.6683	0.0001	3440	1.62499e-08	32.0427
GCST90001688	rs12755474	1	216352525	G	A	6.643	1.199	0.0001	3440	3.21603e-08	30.6966
GCST90001688	rs7583259	2	38921934	G	C	0.104	0.01759	0.502	3440	3.71099e-09	34.9571
GCST90001688	rs115077170	2	53872294	G	T	7.992	1.404	NA	3440	1.36801e-08	32.4024
GCST90001688	rs146985291	3	170169608	G	A	6.493	1.126	0.0001	3440	8.688e-09	33.2517
GCST90001688	rs112471936	4	83970127	A	T	9.954	1.725	NA	3440	8.55205e-09	33.2979
GCST90001688	rs115218435	4	67836131	G	T	4.272	0.7543	0.0001	3440	1.60299e-08	32.0756
GCST90001688	rs76604940	4	31397782	C	A	3.867	0.6826	0.0001	3440	1.58899e-08	32.0934
GCST90001688	rs137858581	5	173002007	C	T	3.974	0.7251	0.0001	3440	4.54098e-08	30.0372
GCST90001688	rs116562707	6	31360602	G	A	0.4024	0.06819	0.0192	3440	3.96899e-09	34.8237
GCST90001688	rs116767883	6	24745313	T	C	9.1	1.583	NA	3440	9.87711e-09	33.0462
GCST90001688	rs117475733	6	148775706	T	C	1.818	0.2979	0.0004	3440	1.17101e-09	37.2432
GCST90001688	rs184082746	7	92791863	C	T	4.025	0.6399	0.0001	3440	3.58897e-10	39.5647
GCST90001688	rs112571466	7	111704231	G	A	3.787	0.6773	0.0001	3440	2.43602e-08	31.2628
GCST90001688	rs182236332	7	124954943	G	A	4.848	0.8097	0.0001	3440	2.34202e-09	35.849
GCST90001688	rs143498795	8	140342260	A	C	3.717	0.67	0.0001	3440	3.11301e-08	30.7777
GCST90001688	rs189717624	8	33736052	C	T	8.206	1.452	NA	3440	1.73101e-08	31.9396
GCST90001688	rs113447229	9	105346840	C	T	4.765	0.8459	0.0001	3440	1.91801e-08	31.7313
GCST90001688	rs192475369	9	33552507	T	A	5.704	1.002	0.0001	3440	1.34602e-08	32.4059
GCST90001688	rs142967914	9	12800264	C	G	3.794	0.6676	0.0001	3440	1.438e-08	32.297
GCST90001688	rs76325389	9	122676137	G	A	4.877	0.8599	0.0001	3440	1.53299e-08	32.1669
GCST90001688	rs189801254	10	68336237	A	C	4.11	0.7256	0.0001	3440	1.59901e-08	32.084
GCST90001688	rs80194890	10	91332621	G	T	4.68	0.8111	0.0001	3440	8.64809e-09	33.2922
GCST90001688	rs117927481	12	49315200	A	G	3.783	0.6683	0.0001	3440	1.62701e-08	32.0427
GCST90001688	rs112258643	12	55672838	T	C	3.436	0.6021	0.0001	3440	1.25401e-08	32.5663
GCST90001688	rs118016388	12	28662288	C	T	7.82	1.424	NA	3440	4.26904e-08	30.1574
GCST90001688	rs116984539	13	22348885	T	C	8.74	1.55	NA	3440	1.83e-08	31.795
GCST90001688	rs9592479	13	67157607	C	G	4.763	0.8417	0.0001	3440	1.65101e-08	32.0219
GCST90001688	rs58471414	14	28349764	G	T	3.833	0.6771	0.0001	3440	1.62701e-08	32.0459
GCST90001688	rs117494082	14	56862154	A	G	3.894	0.6914	0.0001	3440	1.935e-08	31.72
GCST90001688	rs144591335	16	59010741	G	A	3.946	0.6967	0.0001	3440	1.59698e-08	32.0791
GCST90001688	rs111283043	16	79205197	C	A	4.463	0.7922	0.0001	3440	1.90498e-08	31.7383
GCST90001688	rs146073003	17	11512358	T	C	7.599	1.346	NA	3440	1.799e-08	31.873
GCST90001688	rs77935824	18	68968361	G	A	3.755	0.6644	0.0001	3440	1.71601e-08	31.9419
GCST90001688	rs188748536	19	8271140	C	T	13.7	2.197	NA	3440	5.05999e-10	38.8849
GCST90001688	rs142208889	19	51829114	T	C	3.814	0.6612	0.0001	3440	8.681e-09	33.2733
GCST90001688	rs145827119	20	57132122	T	C	4.893	0.8386	0.0001	3440	5.91494e-09	34.044
GCST90001688	rs149926070	21	41143748	A	G	3.533	0.6368	0.0001	3440	3.11602e-08	30.7809
GCST90001689	rs17583875	1	197924770	A	G	0.9979	0.1731	0.0029	3440	8.81901e-09	33.2338
GCST90001690	rs11896593	2	38925155	C	G	0.1051	0.01838	0.3706	3408	1.16799e-08	32.6975
GCST90001690	rs3131627	6	31415065	G	A	0.1259	0.021	0.5109	3408	2.26501e-09	35.9429
GCST90001690	rs12901644	15	36456429	T	C	-0.1685	0.03056	0.0929	3408	3.80303e-08	30.4014
GCST90001691	rs17583875	1	197924770	A	G	-2.154	0.2288	0.0029	3440	8.59607e-21	88.6297
GCST90001691	rs60220946	1	193505625	T	C	-0.5154	0.0867	0.0212	3440	3.039e-09	35.3387
GCST90001691	rs116794175	1	194010208	C	T	-1.073	0.1963	0.0042	3440	4.98506e-08	29.8785
GCST90001692	rs11579717	1	199999121	A	G	-1.249	0.188	0.0044	3440	3.54568e-11	44.1376
GCST90001692	rs146620586	1	198524264	T	G	-2.596	0.2832	0.0032	3440	8.25848e-20	84.0278
GCST90001692	rs4368632	4	78946913	C	G	0.1446	0.0259	0.623	3440	2.57798e-08	31.17
GCST90001692	rs9271513	6	32589523	G	C	-0.2338	0.03453	0.7833	3440	1.48184e-11	45.8454
GCST90001692	rs1051488	6	31322911	T	C	0.2395	0.03338	0.7693	3440	8.82064e-13	51.48
GCST90001693	rs113435341	1	198151688	G	A	-2.048	0.2256	0.0032	3408	1.826e-19	82.4103
GCST90001693	rs11579717	1	199999121	A	G	-1.253	0.1905	0.0044	3408	5.53095e-11	43.2626
GCST90001694	rs6755452	2	87035076	G	T	0.2159	0.03275	0.189	3440	5.00495e-11	43.4593
GCST90001694	rs139249541	6	102294761	G	A	0.4291	0.07557	0.0312	3440	1.477e-08	32.2417
GCST90001694	rs9896155	17	33794697	G	A	0.1701	0.02733	0.6741	3440	5.51303e-10	38.7373
GCST90001695	rs55881385	1	34724192	T	G	721.2	91.57	0.0001	3408	4.49573e-15	62.0305
GCST90001695	rs144571871	1	65133062	G	A	725.9	100.6	0.0001	3408	6.75772e-13	52.0664
GCST90001695	rs61772921	1	80897562	C	T	644.1	106	0.0001	3408	1.37401e-09	36.9228
GCST90001695	rs76595423	1	102745011	G	T	147.3	23.48	0.0035	3408	3.92898e-10	39.3559
GCST90001695	rs149124296	1	213124992	C	G	307.6	55.58	0.0006	3408	3.35097e-08	30.6292
GCST90001695	rs111978771	1	21025910	C	T	123.8	19.64	0.0043	3408	3.21403e-10	39.7336
GCST90001695	rs150650566	1	83046200	C	A	530.8	58.46	0.0004	3408	1.80593e-19	82.4412
GCST90001695	rs114507999	1	21892266	A	G	176.7	29.35	0.0022	3408	1.91902e-09	36.2457
GCST90001695	rs138010330	1	161526187	T	C	111	19.7	0.0048	3408	1.88899e-08	31.7478
GCST90001695	rs140963286	1	24640467	T	C	760.9	100.5	0.0001	3408	4.67951e-14	57.3222
GCST90001695	rs138829583	1	79094990	A	G	463.8	58.31	0.0004	3408	2.45697e-15	63.2667
GCST90001695	rs148620542	1	178035728	T	A	358.6	51.64	0.0006	3408	4.53733e-12	48.2223
GCST90001695	rs76732756	1	221000197	A	G	187	33.11	0.0016	3408	1.74401e-08	31.8981
GCST90001695	rs151321252	1	1184085	A	G	995.8	170.5	NA	3408	5.70506e-09	34.1111
GCST90001695	rs182784388	1	18635367	T	G	328.7	56.2	0.0006	3408	5.39896e-09	34.2079
GCST90001695	rs35535633	1	158881422	T	A	1852	285.4	NA	3408	9.83332e-11	42.1089
GCST90001695	rs78656354	1	166905650	A	G	263.3	37.24	0.0013	3408	1.89496e-12	49.9899
GCST90001695	rs75828981	2	144233823	A	G	283	46.74	0.0007	3408	1.554e-09	36.6603
GCST90001695	rs144711723	2	145836600	T	C	429	74.81	0.0003	3408	1.06001e-08	32.8848
GCST90001695	rs72815709	2	80415786	C	T	185.1	26.88	0.0022	3408	6.76083e-12	47.4192
GCST90001695	rs138962348	2	146534594	C	T	259.1	45.06	0.0007	3408	9.69706e-09	33.0638
GCST90001695	rs74932477	2	229222112	A	G	405.6	61.74	0.0004	3408	5.83579e-11	43.1581
GCST90001695	rs138799468	2	9441279	T	C	791.9	98.43	0.0001	3408	1.17409e-15	64.727
GCST90001695	rs72929459	2	200181613	T	C	485.7	72.98	0.0003	3408	3.28927e-11	44.2923
GCST90001695	rs58905133	2	38887964	G	A	20.08	2.814	0.3526	3408	1.17788e-12	50.9189
GCST90001695	rs151288286	2	106552757	A	T	521.2	71.33	0.0004	3408	3.4033e-13	53.3905
GCST90001695	rs115954619	2	174896997	A	G	213	36.73	0.0015	3408	7.23003e-09	33.6293
GCST90001695	rs12464465	2	176542288	A	G	189.7	34.49	0.0015	3408	4.08602e-08	30.2516
GCST90001695	rs114763811	2	191319109	A	C	979.6	163.9	0.0001	3408	2.51501e-09	35.7223
GCST90001695	rs137978465	2	228411157	A	G	641.1	67.08	0.0004	3408	2.23821e-21	91.3409
GCST90001695	rs112839187	2	238422350	A	G	444.1	76.59	0.0003	3408	7.31493e-09	33.6215
GCST90001695	rs139772031	3	10035985	G	T	550.9	98.17	0.0001	3408	2.171e-08	31.4911
GCST90001695	rs148658406	3	153311399	T	C	751.4	100.1	0.0001	3408	7.82168e-14	56.3474
GCST90001695	rs149994650	3	18550864	A	C	473.4	81.22	0.0003	3408	6.09804e-09	33.9727
GCST90001695	rs115879183	3	194347376	G	A	281.9	45.23	0.0009	3408	5.10305e-10	38.8452
GCST90001695	rs141023610	3	15790899	A	G	556.4	84.21	0.0004	3408	4.5144e-11	43.6563
GCST90001695	rs36139379	3	66271298	A	C	347.1	48.19	0.0009	3408	7.21772e-13	51.8795
GCST90001695	rs16864501	3	152385976	A	G	760.5	100.6	0.0001	3408	5.25291e-14	57.1482
GCST90001695	rs79489889	3	39505173	A	G	239.7	42.01	0.001	3408	1.26101e-08	32.556
GCST90001695	rs62409210	4	25412773	A	G	610.4	106.6	0.0001	3408	1.10999e-08	32.788
GCST90001695	rs77152285	4	93935039	G	A	285.1	50.77	0.0006	3408	2.10601e-08	31.5341
[truncated: 1,979 more rows]

## Sheet: TS4
ID.exposure	Trait.exposure	Method	nSNP	Beta	SE	P.value
[truncated: 1,499 more rows]

[truncated: 7 more sheets: TS5, TS6, TS7, TS8, TS9, TS10, TS11]
