# Supplementary material for: Genetically predicted Caspase 8 levels mediates the causal association between CD4+ T cell and breast cancer
Source: Front Immunol. 2024 Sep 26;15:1410994. doi: 10.3389/fimmu.2024.1410994 (PMC11464308; doi:10.3389/fimmu.2024.1410994)
Supplement: Supplementary file 2 [file Table2.xlsx]

## Sheet: Sheet1
Data:
Discovery breast cancer GWAS ID(https://gwas.mrcieu.ac.uk/): ukb-b-16890
Validation breast cancer GWAS ID(https://gwas.mrcieu.ac.uk/): GCST004988
Immune cells GWAS ID(https://www.ebi.ac.uk/gwas/): GCST90001908-GCST90002121
Inflammatory proteins GWAS ID(https://www.ebi.ac.uk/gwas/):GCST90274758-GCST90274848
Analytical code:
Immune cells as exposure, breast cancer as outcome
Library (TwoSampleMR)
immuneceID <- rio::import("immunece.csv",header=TRUE)
n<-length(immuneceID$ID)
n
p<-data.frame()
for (i in 1:n) {
exid <-immuneceID[i,1]
AML_EX<- extract_instruments(outcomes = immuneceID$ID)
assa<-is.null(AML_EX[,'SNP'])
if (assa==FALSE){outcome_dat <- extract_outcome_data(snps = AML_EX$SNP, outcomes = 'ukb-b-16890')
dat <- harmonise_data(AML_EX, outcome_dat)
dat1<- subset(dat,pval.outcome>5e-8)
res <- mr(dat1)
generate_odds_ratios(res)
OR <- generate_odds_ratios(res)
p<-rbind(p,res)}}
write.csv(OR,file = "OR.csv")
Inflammatory proteins as exposure, breast cancer as outcome
Library(TwoSampleMR)
library(data.table)
p <- data.frame()
for (i in 274759:274848) {
file_name <- paste0("T", i, ".tsv")
if (file.exists(file_name)) {
AML_EX <- fread(file_name)
AML_EX$id.exposure <- file_name
assa <- is.null(AML_EX[,'SNP'])
if (assa == FALSE) {
outcome_dat <- extract_outcome_data(snps = AML_EX$SNP, outcomes = 'ukb-b-16890')
dat <- harmonise_data(AML_EX, outcome_dat)
dat1 <- subset(dat, pval.outcome > 5e-8)
res <- mr(dat1)
generate_odds_ratios(res)
OR <- generate_odds_ratios(res)
p <- rbind(p, res)
}
}
}
write.csv(OR,file = "OR.csv")
Breast cancer as exposure, immune cells as outcome
Library(TwoSampleMR)
immuneceID <- rio::import("immunece.csv",header=TRUE)
n<-length(immuneceID$ID)
n
p<-data.frame()
for (i in 1:n) {
che <- extract_instruments(outcomes = 'ukb-b-16890', clump = TRUE, p1 = 5E-8)
exid <- immuneceID[i, 1]
AML_EX <- extract_outcome_data(snps = che$SNP, outcomes = immuneceID$ID)
if ("SNP" %in% colnames(AML_EX)) {
dat <- harmonise_data(che, AML_EX)
dat1 <- subset(dat, pval.outcome > 5e-8)
res <- mr(dat1)
generate_odds_ratios(res)
OR <- generate_odds_ratios(res)
p <- rbind(p, res)
} else {
cat("Skipping iteration", i, "as the SNP column is missing in the outcome data.\n")
}
}
write.csv(OR,file = "OR.csv")
